# Supplementary material for: Metabolite profiling reveals the interaction of chitin-glucan with the gut microbiota
Source: Gut Microbes. 2020 Sep 6;12(1):1810530. doi: 10.1080/19490976.2020.1810530 (PMC7524357; doi:10.1080/19490976.2020.1810530)
Supplement: Supplemental Material [file KGMI_A_1810530_SM2463.zip]

Archive with 3 entries (2 files):
- Supplementary information/
- Supplementary information/Supplemental Informations.docx
- Supplementary information/Supplemental Table 2.xlsx
