# Supplementary material for: Metabolite profiling reveals the interaction of chitin-glucan with the gut microbiota
Source: Gut Microbes. 2020 Sep 6;12(1):1810530. doi: 10.1080/19490976.2020.1810530 (PMC7524357; doi:10.1080/19490976.2020.1810530)
Supplement: Supplemental Material [file KGMI_A_1810530_SM2463.zip › Supplementary information/Supplemental Table 2.xlsx]

## Sheet: ASV_ID
	# Constructed from biom file
	List of filtered ASV (ASV was kept if at least one sample has a mean percentage of relative abundance > 0.1%).
#ASV number	#ASV ID	taxonomy
ASV_001	aa558df8dea8604504a6f155d999dab4	D_0__Bacteria; D_1__Actinobacteria; D_2__Actinobacteria; D_3__Bifidobacteriales; D_4__Bifidobacteriaceae; D_5__Bifidobacterium
ASV_002	de409d03c57838c3fc9087bf38eea152	D_0__Bacteria; D_1__Actinobacteria; D_2__Actinobacteria; D_3__Bifidobacteriales; D_4__Bifidobacteriaceae; D_5__Bifidobacterium
ASV_003	f793f4e1bc0b0f1741abb1c60885b621	D_0__Bacteria; D_1__Firmicutes; D_2__Bacilli; D_3__Lactobacillales; D_4__Lactobacillaceae; D_5__Pediococcus
ASV_004	c280ac73ad9ac6b51b0f2d61b9b53f95	D_0__Bacteria; D_1__Bacteroidetes; D_2__Bacteroidia; D_3__Bacteroidales; D_4__Prevotellaceae; D_5__Prevotella 9
ASV_005	d24260a3bd069ab07101b7fd19fee751	D_0__Bacteria
ASV_006	24dd13eaab3332b8066446a8dc98ef9d	D_0__Bacteria; D_1__Firmicutes; D_2__Clostridia; D_3__Clostridiales; D_4__Lachnospiraceae; D_5__Agathobacter
ASV_007	ebe34eaf701ed65682078ccafcee1473	D_0__Bacteria; D_1__Bacteroidetes; D_2__Bacteroidia; D_3__Bacteroidales; D_4__Prevotellaceae; D_5__Prevotella 9
ASV_008	d57fc0a69ed4debb4ec21061796f510f	D_0__Bacteria; D_1__Verrucomicrobia; D_2__Verrucomicrobiae; D_3__Verrucomicrobiales; D_4__Akkermansiaceae; D_5__Akkermansia
ASV_009	a3ea9ff0f51fb2ed9aa7a87fd22149f1	D_0__Bacteria; D_1__Bacteroidetes; D_2__Bacteroidia; D_3__Bacteroidales; D_4__Prevotellaceae; D_5__Prevotella 9
ASV_010	7d5e7db6173f946ccfa8a0d620925c97	D_0__Bacteria; D_1__Bacteroidetes; D_2__Bacteroidia; D_3__Bacteroidales; D_4__Prevotellaceae; D_5__Prevotella 9
ASV_011	044711aca7595561c19df814fbe9384b	D_0__Bacteria; D_1__Firmicutes; D_2__Erysipelotrichia; D_3__Erysipelotrichales; D_4__Erysipelotrichaceae; D_5__Faecalitalea; D_6__gut metagenome
ASV_012	baca1e41aacab6db8519dca67c313591	D_0__Bacteria; D_1__Actinobacteria; D_2__Coriobacteriia; D_3__Coriobacteriales; D_4__Coriobacteriaceae; D_5__Collinsella
ASV_013	1070d2f4248fb8512b49af4a2f10766c	D_0__Bacteria; D_1__Actinobacteria; D_2__Actinobacteria; D_3__Bifidobacteriales; D_4__Bifidobacteriaceae; D_5__Bifidobacterium
ASV_014	b9de13f8d5f0e52bf7b7a91cd3b73e72	D_0__Bacteria; D_1__Firmicutes; D_2__Clostridia; D_3__Clostridiales; D_4__Lachnospiraceae; D_5__[Eubacterium] ventriosum group
ASV_015	6b57f95f1c7900c25af7500940193079	D_0__Bacteria
ASV_016	a6ca6af0d2783bcb33495c08923d3df1	D_0__Bacteria; D_1__Firmicutes; D_2__Erysipelotrichia; D_3__Erysipelotrichales; D_4__Erysipelotrichaceae; D_5__Catenibacterium
ASV_017	63812065c91eae8eb3208fc11196617a	D_0__Bacteria; D_1__Actinobacteria; D_2__Actinobacteria; D_3__Bifidobacteriales; D_4__Bifidobacteriaceae; D_5__Bifidobacterium
ASV_018	f3987a49703c84a53db2f61c9d523674	D_0__Bacteria; D_1__Firmicutes; D_2__Clostridia; D_3__Clostridiales; D_4__Lachnospiraceae; D_5__Agathobacter
ASV_019	312d5f105ebca467c85cdb0a7b1344b4	D_0__Bacteria; D_1__Firmicutes; D_2__Clostridia; D_3__Clostridiales; D_4__Lachnospiraceae; D_5__Agathobacter
ASV_020	d5db8327d8e73fdc5ed77fa57b8c1846	D_0__Bacteria; D_1__Firmicutes; D_2__Clostridia; D_3__Clostridiales; D_4__Lachnospiraceae; D_5__Agathobacter
ASV_021	522d2411c7add8d64aec04fe805cae7e	D_0__Bacteria; D_1__Actinobacteria; D_2__Actinobacteria; D_3__Bifidobacteriales; D_4__Bifidobacteriaceae; D_5__Bifidobacterium
ASV_022	e1e6a3925f900f027ea4e7a077361a26	D_0__Bacteria; D_1__Firmicutes; D_2__Clostridia; D_3__Clostridiales; D_4__Ruminococcaceae; D_5__Ruminococcus 2
ASV_023	95b6d975aea00ae1f1337aef949f8f35	D_0__Bacteria
ASV_024	358125222ca53660a387f697a3b12bc0	D_0__Bacteria; D_1__Bacteroidetes; D_2__Bacteroidia; D_3__Bacteroidales; D_4__Prevotellaceae; D_5__Prevotella 9
ASV_025	684faef37d56f713f9cdbbf153ada7b5	D_0__Bacteria; D_1__Firmicutes; D_2__Clostridia; D_3__Clostridiales; D_4__Ruminococcaceae; D_5__[Eubacterium] coprostanoligenes group
ASV_026	21ceb5a5d9726a231d1e06716c34fe69	D_0__Bacteria; D_1__Bacteroidetes; D_2__Bacteroidia; D_3__Bacteroidales; D_4__Prevotellaceae; D_5__Prevotella 9
ASV_027	0bdd9c78b588cf0ab8b5b2c771377b27	D_0__Bacteria; D_1__Bacteroidetes; D_2__Bacteroidia; D_3__Bacteroidales; D_4__Prevotellaceae; D_5__Prevotella 9
ASV_028	8ae6ece9d4d123608cbd77777fdb3673	D_0__Bacteria; D_1__Firmicutes; D_2__Clostridia; D_3__Clostridiales; D_4__Christensenellaceae; D_5__Christensenellaceae R-7 group
ASV_029	c2f50d56e2f2a2e79da63c4880b57423	D_0__Bacteria; D_1__Bacteroidetes; D_2__Bacteroidia; D_3__Bacteroidales; D_4__Prevotellaceae; D_5__Prevotella 9
ASV_030	f9de7eada8d616d87e365b6958149465	D_0__Bacteria; D_1__Firmicutes; D_2__Clostridia; D_3__Clostridiales; D_4__Ruminococcaceae; D_5__[Eubacterium] coprostanoligenes group
ASV_031	36012da9e009fcb8f833fbcf3241e4f5	D_0__Bacteria; D_1__Firmicutes; D_2__Negativicutes; D_3__Selenomonadales; D_4__Veillonellaceae; D_5__Veillonella
ASV_032	c7bc1706c51d0e615593b840d177edbc	D_0__Bacteria; D_1__Firmicutes; D_2__Clostridia; D_3__Clostridiales; D_4__Lachnospiraceae; D_5__[Ruminococcus] gnavus group
ASV_033	cdf5c4f69bc9190f6890cf2082298bac	D_0__Bacteria; D_1__Bacteroidetes; D_2__Bacteroidia; D_3__Bacteroidales; D_4__Prevotellaceae; D_5__Prevotella 9
ASV_034	d8516e4696b3d9c477ea51a805edbaee	D_0__Bacteria; D_1__Firmicutes; D_2__Clostridia; D_3__Clostridiales; D_4__Lachnospiraceae; D_5__Lachnospiraceae NK4A136 group; D_6__human gut metagenome
ASV_035	69ca6b06c5f91930c7e32bb1deb02172	D_0__Bacteria; D_1__Firmicutes; D_2__Bacilli; D_3__Lactobacillales; D_4__Streptococcaceae; D_5__Streptococcus
ASV_036	c0b2c307a51caf7e7b902092ceee0379	D_0__Bacteria; D_1__Bacteroidetes; D_2__Bacteroidia; D_3__Bacteroidales; D_4__Prevotellaceae; D_5__Prevotella 9
ASV_037	77d8c5a6ad3cc69344f9508a3927dcae	D_0__Bacteria; D_1__Bacteroidetes; D_2__Bacteroidia; D_3__Bacteroidales; D_4__Prevotellaceae; D_5__Prevotella 9
ASV_038	9d8339c714ae089fd63af6943b3fa48d	D_0__Bacteria; D_1__Firmicutes; D_2__Clostridia; D_3__Clostridiales; D_4__Ruminococcaceae; D_5__[Eubacterium] coprostanoligenes group; D_6__human gut metagenome
ASV_039	578f05a1880911673e6491d474aaec41	D_0__Bacteria; D_1__Firmicutes; D_2__Clostridia; D_3__Clostridiales; D_4__Ruminococcaceae; D_5__Ruminococcaceae UCG-002
ASV_040	babd7290200da1464c9b96935a240423	D_0__Bacteria; D_1__Firmicutes; D_2__Negativicutes; D_3__Selenomonadales; D_4__Acidaminococcaceae; D_5__Succiniclasticum; D_6__uncultured bacterium
ASV_041	e0597ffdcd7c6ee73cbb900065f7b2ee	D_0__Bacteria; D_1__Firmicutes; D_2__Clostridia; D_3__Clostridiales; D_4__Lachnospiraceae; D_5__Lachnospiraceae NK4A136 group; D_6__human gut metagenome
ASV_042	7b4af8cae2ad7c1d879e412bbbec6ac5	D_0__Bacteria; D_1__Firmicutes; D_2__Clostridia; D_3__Clostridiales; D_4__Lachnospiraceae; D_5__[Eubacterium] ventriosum group
ASV_043	c9576587f26ce4fc08053c66db3d4f38	D_0__Bacteria; D_1__Bacteroidetes; D_2__Bacteroidia; D_3__Flavobacteriales; D_4__Weeksellaceae; D_5__Bergeyella; D_6__uncultured Bacteroidetes bacterium
ASV_044	acb20fbaecf9bd979cdf6ade4b5fe305	D_0__Bacteria; D_1__Firmicutes; D_2__Clostridia; D_3__Clostridiales; D_4__Ruminococcaceae; D_5__Faecalibacterium
ASV_045	d472a88f398af931ce52b18d3a74c8f9	D_0__Bacteria; D_1__Verrucomicrobia; D_2__Verrucomicrobiae; D_3__Verrucomicrobiales; D_4__Akkermansiaceae; D_5__Akkermansia
ASV_046	d5d06581d25c1fa608eb1a6a7a5b411f	D_0__Bacteria; D_1__Firmicutes; D_2__Clostridia; D_3__Clostridiales; D_4__Ruminococcaceae; D_5__Ruminococcus 2
ASV_047	2aff38ec987e67f751c7e2445ec23333	D_0__Bacteria; D_1__Firmicutes; D_2__Negativicutes; D_3__Selenomonadales; D_4__Acidaminococcaceae; D_5__Succiniclasticum
ASV_048	ad4ced689a56ab92a38664f39614e5af	D_0__Bacteria; D_1__Firmicutes; D_2__Clostridia; D_3__Clostridiales; D_4__Ruminococcaceae; D_5__Ruminococcaceae UCG-014; D_6__gut metagenome
ASV_049	1793338a6970d8745695ac3beb44c4e4	D_0__Bacteria; D_1__Firmicutes; D_2__Negativicutes; D_3__Selenomonadales; D_4__Acidaminococcaceae; D_5__Phascolarctobacterium
ASV_050	4db89005ea05ca4d7f5f95160eba2f6c	D_0__Bacteria; D_1__Firmicutes; D_2__Clostridia; D_3__Clostridiales; D_4__Ruminococcaceae; D_5__Faecalibacterium
ASV_051	42a485b9660558d53d9734f448d7ea13	D_0__Bacteria; D_1__Verrucomicrobia; D_2__Verrucomicrobiae; D_3__Verrucomicrobiales; D_4__Akkermansiaceae; D_5__Akkermansia
ASV_052	e1c4d117911968479dd74f642aaaa6b8	D_0__Bacteria; D_1__Firmicutes; D_2__Clostridia; D_3__Clostridiales; D_4__Peptostreptococcaceae; D_5__Romboutsia
ASV_053	34e287a2e67fb9084cbb2ac083ba766c	D_0__Bacteria; D_1__Firmicutes; D_2__Erysipelotrichia; D_3__Erysipelotrichales; D_4__Erysipelotrichaceae; D_5__Faecalitalea; D_6__gut metagenome
ASV_054	db439a488c0d308190249f765222ce68	D_0__Bacteria; D_1__Bacteroidetes; D_2__Bacteroidia; D_3__Bacteroidales; D_4__Prevotellaceae; D_5__Prevotella 9
ASV_055	31f6e02fb7e8bcd7a1d7de58ac3285db	D_0__Bacteria; D_1__Bacteroidetes; D_2__Bacteroidia; D_3__Bacteroidales; D_4__Bacteroidaceae; D_5__Bacteroides
ASV_056	76486b793b8050732c9fc92695424da3	D_0__Bacteria; D_1__Firmicutes; D_2__Erysipelotrichia; D_3__Erysipelotrichales; D_4__Erysipelotrichaceae; D_5__Erysipelotrichaceae UCG-003
ASV_057	5a3af5c0cfd9ba52652f9534a6b6af19	D_0__Bacteria; D_1__Bacteroidetes; D_2__Bacteroidia; D_3__Bacteroidales; D_4__Prevotellaceae; D_5__Prevotella 9
ASV_058	bca0abc7362454307d126efb4c6e90f7	D_0__Bacteria; D_1__Firmicutes; D_2__Clostridia; D_3__Clostridiales; D_4__Ruminococcaceae; D_5__Subdoligranulum
ASV_059	6b908e8e4c202231e9506da9d601ce51	D_0__Bacteria; D_1__Firmicutes; D_2__Clostridia; D_3__Clostridiales; D_4__Lachnospiraceae; D_5__Agathobacter
ASV_060	66c7634746caff73ef06a102679bd951	D_0__Bacteria; D_1__Firmicutes; D_2__Clostridia; D_3__Clostridiales; D_4__Lachnospiraceae; D_5__Agathobacter
ASV_061	e9ed664ce79abf5fa23322368766c7e6	D_0__Bacteria; D_1__Firmicutes; D_2__Clostridia; D_3__Clostridiales; D_4__Peptostreptococcaceae
ASV_062	eb511e5d8bf103f569f6a731e979a5a5	D_0__Bacteria; D_1__Firmicutes; D_2__Clostridia; D_3__Clostridiales; D_4__Lachnospiraceae; D_5__[Ruminococcus] torques group
ASV_063	56fab397ceeb0de99547270fb274a63d	D_0__Bacteria; D_1__Firmicutes; D_2__Clostridia; D_3__Clostridiales; D_4__Peptostreptococcaceae; D_5__Terrisporobacter
ASV_064	ee062b9451cc6d40ca33a1d384301217	D_0__Bacteria; D_1__Bacteroidetes; D_2__Bacteroidia; D_3__Flavobacteriales; D_4__Weeksellaceae; D_5__Bergeyella; D_6__uncultured Bacteroidetes bacterium
ASV_065	8b83245207ed5f04279cda299b07fccd	D_0__Bacteria; D_1__Firmicutes; D_2__Clostridia; D_3__Clostridiales; D_4__Lachnospiraceae; D_5__Blautia; D_6__Blautia sp. Marseille-P2398
ASV_066	33f83c7f61d81ce49d796b76b85f5574	D_0__Bacteria; D_1__Firmicutes; D_2__Clostridia; D_3__Clostridiales; D_4__Lachnospiraceae; D_5__Blautia; D_6__Blautia sp. Marseille-P3387
ASV_067	a1d59fbae12548f4a7bd74a354d362ef	D_0__Bacteria; D_1__Firmicutes; D_2__Clostridia; D_3__Clostridiales; D_4__Ruminococcaceae; D_5__Ruminococcaceae UCG-002
ASV_068	547503d85a85f259302c84e4b9dc6c1e	D_0__Bacteria; D_1__Firmicutes; D_2__Erysipelotrichia; D_3__Erysipelotrichales; D_4__Erysipelotrichaceae; D_5__Catenibacterium
ASV_069	42289a29198f1863704d7f1b9943f99c	D_0__Bacteria; D_1__Firmicutes; D_2__Clostridia; D_3__Clostridiales; D_4__Ruminococcaceae; D_5__[Eubacterium] coprostanoligenes group
ASV_070	e58c2ff4ed51313066c0ac660571edf6	D_0__Bacteria; D_1__Firmicutes; D_2__Clostridia; D_3__Clostridiales; D_4__Lachnospiraceae; D_5__[Eubacterium] hallii group
ASV_071	288607607ef367ad7b77923982896036	D_0__Bacteria; D_1__Firmicutes; D_2__Clostridia; D_3__Clostridiales; D_4__Lachnospiraceae; D_5__[Eubacterium] ventriosum group
ASV_072	0e789452b3ba0c7cc115f97b5e1f0229	D_0__Bacteria; D_1__Firmicutes; D_2__Clostridia; D_3__Clostridiales; D_4__Ruminococcaceae; D_5__Butyricicoccus
ASV_073	f61461dc3f90798cb6b81b39ae30213d	D_0__Bacteria; D_1__Actinobacteria; D_2__Actinobacteria; D_3__Bifidobacteriales; D_4__Bifidobacteriaceae; D_5__Bifidobacterium
ASV_074	e8905a5e07db65d68af25c743eaa715f	D_0__Bacteria; D_1__Firmicutes; D_2__Erysipelotrichia; D_3__Erysipelotrichales; D_4__Erysipelotrichaceae; D_5__Catenibacterium
ASV_075	12ca8d3e23d1181bac89eb92ecce4763	D_0__Bacteria; D_1__Bacteroidetes; D_2__Bacteroidia; D_3__Bacteroidales; D_4__Prevotellaceae; D_5__Prevotella 9
ASV_076	6338d487074e4546f568e159bf04ce29	D_0__Bacteria; D_1__Firmicutes; D_2__Clostridia; D_3__Clostridiales; D_4__Lachnospiraceae; D_5__Coprococcus 3
ASV_077	9c92fdcd7f5d0bd439fc4ea20315adf1	D_0__Bacteria; D_1__Bacteroidetes; D_2__Bacteroidia; D_3__Bacteroidales; D_4__Prevotellaceae; D_5__Prevotellaceae NK3B31 group
ASV_078	2964c44c5b57ade2885deb80345d7ad1	D_0__Bacteria; D_1__Firmicutes; D_2__Clostridia; D_3__Clostridiales; D_4__Lachnospiraceae
ASV_079	b411ee4ecbc85324a7173953b4e7dea1	D_0__Bacteria; D_1__Firmicutes; D_2__Clostridia; D_3__Clostridiales; D_4__Lachnospiraceae; D_5__Anaerostipes
ASV_080	a0d687f16ac5cf2052cd51d0c6e6e5f5	D_0__Bacteria; D_1__Bacteroidetes; D_2__Bacteroidia; D_3__Bacteroidales; D_4__Bacteroidaceae; D_5__Bacteroides
ASV_081	2770809114f60838ef190c02808c9256	D_0__Bacteria; D_1__Bacteroidetes; D_2__Bacteroidia; D_3__Flavobacteriales; D_4__Weeksellaceae; D_5__Bergeyella; D_6__uncultured Bacteroidetes bacterium
ASV_082	a2937e22da174e35c7d672deb65aaa90	D_0__Bacteria; D_1__Firmicutes; D_2__Clostridia; D_3__Clostridiales; D_4__Lachnospiraceae; D_5__Roseburia
ASV_083	caa94c65dffee3b3d9b0fa875ce28ea0	D_0__Bacteria; D_1__Actinobacteria; D_2__Actinobacteria; D_3__Bifidobacteriales; D_4__Bifidobacteriaceae; D_5__Bifidobacterium
ASV_084	206d8bcc5062c8daaf6a6d038108f242	D_0__Bacteria; D_1__Firmicutes; D_2__Clostridia; D_3__Clostridiales; D_4__Ruminococcaceae; D_5__Faecalibacterium
ASV_085	57d9e63168558ddeee63a73ea4c8f50b	D_0__Bacteria; D_1__Firmicutes; D_2__Clostridia; D_3__Clostridiales; D_4__Lachnospiraceae; D_5__[Eubacterium] hallii group
ASV_086	5f3ae8cd247a849c5efa5b742fdcca81	D_0__Bacteria; D_1__Firmicutes; D_2__Clostridia; D_3__Clostridiales; D_4__Lachnospiraceae
ASV_087	dc11706b0f5a39c885ec4fd005259f2a	D_0__Bacteria; D_1__Actinobacteria; D_2__Coriobacteriia; D_3__Coriobacteriales
ASV_088	e47f4107b7e82a723dd68a911af05070	D_0__Bacteria; D_1__Firmicutes; D_2__Clostridia; D_3__Clostridiales; D_4__Ruminococcaceae; D_5__Subdoligranulum
ASV_089	bf2b993a2631086f005c0bb40ba0989e	D_0__Bacteria; D_1__Firmicutes; D_2__Clostridia; D_3__Clostridiales; D_4__Lachnospiraceae; D_5__Dorea
ASV_090	690cd236e88b86d6c0bc570749777707	D_0__Bacteria; D_1__Firmicutes; D_2__Clostridia; D_3__Clostridiales; D_4__Lachnospiraceae; D_5__Blautia
ASV_091	2a2718c2f255a1149676981d256e39f8	D_0__Bacteria; D_1__Firmicutes; D_2__Clostridia; D_3__Clostridiales; D_4__Lachnospiraceae; D_5__Lachnospiraceae NK4A136 group
ASV_092	f011760e65bf247796363f11feccb8fa	D_0__Bacteria; D_1__Firmicutes; D_2__Negativicutes; D_3__Selenomonadales; D_4__Acidaminococcaceae; D_5__Phascolarctobacterium
ASV_093	505357ed9b577fac16ecf33ade6455a0	D_0__Bacteria; D_1__Firmicutes; D_2__Clostridia; D_3__Clostridiales; D_4__Lachnospiraceae; D_5__Lachnospiraceae NK4A136 group
ASV_094	7daff7bb609494fc58f02a26781b2be0	D_0__Bacteria; D_1__Firmicutes; D_2__Clostridia; D_3__Clostridiales; D_4__Lachnospiraceae; D_5__[Eubacterium] ventriosum group
ASV_095	165c5d5b1256f42a79974f0cb5c7f7d7	D_0__Bacteria; D_1__Firmicutes; D_2__Clostridia; D_3__Clostridiales; D_4__Lachnospiraceae
ASV_096	7bb5d9d72423bc578af844739d972cf0	D_0__Bacteria; D_1__Firmicutes; D_2__Clostridia; D_3__Clostridiales; D_4__Ruminococcaceae; D_5__Faecalibacterium
ASV_097	507f450ec3437a2fe5ee0c3afd21b853	D_0__Bacteria; D_1__Verrucomicrobia; D_2__Verrucomicrobiae; D_3__Verrucomicrobiales; D_4__Akkermansiaceae; D_5__Akkermansia
ASV_098	ea0fab39abf9252c106e840019050991	D_0__Bacteria; D_1__Proteobacteria; D_2__Gammaproteobacteria; D_3__Enterobacteriales; D_4__Enterobacteriaceae
ASV_099	c6bbc63048e0456e8e2f6ed625b1d9cb	D_0__Bacteria; D_1__Firmicutes; D_2__Clostridia; D_3__Clostridiales; D_4__Ruminococcaceae; D_5__Ruminococcaceae UCG-002
ASV_100	151fa4851c62ed0740cfacf4e48003a0	D_0__Bacteria; D_1__Firmicutes; D_2__Clostridia; D_3__Clostridiales; D_4__Ruminococcaceae; D_5__Ruminiclostridium 5
ASV_101	f3449ac849b9e212018d22f84dc29c58	D_0__Bacteria; D_1__Firmicutes; D_2__Clostridia; D_3__Clostridiales; D_4__Lachnospiraceae; D_5__Agathobacter
ASV_102	207f984f717674e77599e6b9973b2997	D_0__Bacteria; D_1__Firmicutes; D_2__Clostridia; D_3__Clostridiales; D_4__Ruminococcaceae; D_5__Ruminococcaceae NK4A214 group
ASV_103	2b8b774fecc01dab841ccea7efc45f5d	D_0__Bacteria; D_1__Firmicutes; D_2__Clostridia; D_3__Clostridiales; D_4__Lachnospiraceae; D_5__Roseburia
ASV_104	a93dc53185f3755d14e9ec17fd2f5759	D_0__Bacteria; D_1__Firmicutes; D_2__Clostridia; D_3__Clostridiales; D_4__Lachnospiraceae; D_5__Anaerostipes
ASV_105	203dc353e6c1fd91529273bf26bd27e8	D_0__Bacteria; D_1__Firmicutes; D_2__Clostridia; D_3__Clostridiales; D_4__Lachnospiraceae; D_5__Roseburia; D_6__uncultured rumen bacterium 4C28d-8
ASV_106	e558fb90feb715bd93cada9364db2dcb	D_0__Bacteria; D_1__Firmicutes; D_2__Clostridia; D_3__Clostridiales; D_4__Ruminococcaceae; D_5__Ruminiclostridium 9
ASV_107	746de4f4047bee2fa67926c128de63c8	D_0__Bacteria; D_1__Firmicutes; D_2__Clostridia; D_3__Clostridiales; D_4__Ruminococcaceae; D_5__[Eubacterium] coprostanoligenes group; D_6__Clostridiales bacterium 42_27
ASV_108	e36fb1fd181ef65a20dc0de035c7172d	D_0__Bacteria; D_1__Firmicutes; D_2__Clostridia; D_3__Clostridiales; D_4__Lachnospiraceae
ASV_109	be882bbb4ac5fb5b6339fbb2af56fd0f	D_0__Bacteria; D_1__Bacteroidetes; D_2__Bacteroidia; D_3__Bacteroidales; D_4__Prevotellaceae; D_5__Prevotella 9
ASV_110	74b2c39f4e7f356e083f02014150464c	D_0__Bacteria; D_1__Firmicutes; D_2__Clostridia; D_3__Clostridiales; D_4__Lachnospiraceae; D_5__Blautia
ASV_111	2289846a82d4769aa5692a0584db29de	D_0__Bacteria; D_1__Actinobacteria; D_2__Coriobacteriia; D_3__Coriobacteriales
ASV_112	e46eec4c352ebc1a520a3b37c65d3d5c	D_0__Bacteria; D_1__Firmicutes; D_2__Clostridia; D_3__Clostridiales; D_4__Lachnospiraceae; D_5__[Eubacterium] ventriosum group
ASV_113	29e8774fee72e9675575a3bc9f3b217d	D_0__Bacteria; D_1__Firmicutes; D_2__Clostridia; D_3__Clostridiales; D_4__Lachnospiraceae; D_5__Fusicatenibacter
ASV_114	3b33743e1b9e1bc5ecbb22cb26ebba0d	D_0__Bacteria; D_1__Firmicutes; D_2__Clostridia; D_3__Clostridiales; D_4__Lachnospiraceae; D_5__Lachnospiraceae UCG-001
ASV_115	264e7ce4053abd4167d50f68fc6a0a92	D_0__Bacteria; D_1__Firmicutes; D_2__Clostridia; D_3__Clostridiales; D_4__Ruminococcaceae; D_5__Faecalibacterium
ASV_116	d8c40d5e9d9e11d38b2b599a56f57a0b	D_0__Bacteria; D_1__Firmicutes; D_2__Clostridia; D_3__Clostridiales; D_4__Lachnospiraceae; D_5__[Eubacterium] hallii group
ASV_117	4d71df8e72800673bd5d2168c4437cc3	D_0__Bacteria; D_1__Actinobacteria; D_2__Coriobacteriia; D_3__Coriobacteriales; D_4__Eggerthellaceae; D_5__Adlercreutzia; D_6__uncultured organism
ASV_118	f7feadff93306baafd9f876bb63fb176	D_0__Bacteria; D_1__Bacteroidetes; D_2__Bacteroidia; D_3__Bacteroidales; D_4__Muribaculaceae; D_5__uncultured Porphyromonadaceae bacterium; D_6__uncultured Porphyromonadaceae bacterium
ASV_119	3b15b178262884283b4650b466b30d53	D_0__Bacteria; D_1__Bacteroidetes; D_2__Bacteroidia; D_3__Bacteroidales; D_4__Bacteroidaceae; D_5__Bacteroides
ASV_120	8e04b3853a8eda5fb4c5f720a921ad18	D_0__Bacteria; D_1__Firmicutes; D_2__Clostridia; D_3__Clostridiales; D_4__Ruminococcaceae; D_5__Faecalibacterium
ASV_121	d37a57dddef00ac278dda8b2e40e512c	D_0__Bacteria; D_1__Bacteroidetes; D_2__Bacteroidia; D_3__Bacteroidales; D_4__Bacteroidaceae; D_5__Bacteroides; D_6__Bacteroides massiliensis B84634 = Timone 84634 = DSM 17679 = JCM 13223
ASV_122	341a7512cfdd62c7fc15c060ee034d3c	D_0__Bacteria; D_1__Bacteroidetes; D_2__Bacteroidia; D_3__Bacteroidales; D_4__Muribaculaceae; D_5__metagenome; D_6__metagenome
ASV_123	1d38d95cb261dbec317a1f9003c5c6db	D_0__Bacteria; D_1__Bacteroidetes; D_2__Bacteroidia; D_3__Bacteroidales; D_4__Tannerellaceae; D_5__Parabacteroides
ASV_124	0983e12f0d7b1745166be0500d8eae99	D_0__Bacteria; D_1__Firmicutes; D_2__Clostridia; D_3__Clostridiales; D_4__Lachnospiraceae; D_5__Coprococcus 2; D_6__uncultured Coprococcus sp.
ASV_125	bd7c17f27e9d1a53db544c5801e7db83	D_0__Bacteria; D_1__Firmicutes; D_2__Clostridia; D_3__Clostridiales; D_4__Lachnospiraceae; D_5__Fusicatenibacter
ASV_126	58ddc42c9602e2e67ad19a730464ce42	D_0__Bacteria; D_1__Firmicutes; D_2__Clostridia; D_3__Clostridiales; D_4__Lachnospiraceae; D_5__[Eubacterium] eligens group
ASV_127	57f691c2b3d635f8398e3391b11046ee	D_0__Bacteria; D_1__Actinobacteria; D_2__Coriobacteriia; D_3__Coriobacteriales; D_4__Atopobiaceae; D_5__Libanicoccus
ASV_128	36516079ccaba3a0e562137d7ed0f897	D_0__Bacteria; D_1__Firmicutes; D_2__Clostridia; D_3__Clostridiales; D_4__Ruminococcaceae; D_5__Ruminococcaceae UCG-013
ASV_129	e2bb27a246d23463aeacf1efd6f071d1	D_0__Bacteria; D_1__Firmicutes; D_2__Clostridia; D_3__Clostridiales; D_4__Lachnospiraceae; D_5__Coprococcus 2
ASV_130	ab872ff0c1e19a7a3db251d3bfe01315	D_0__Bacteria; D_1__Firmicutes; D_2__Clostridia; D_3__Clostridiales; D_4__Peptostreptococcaceae; D_5__Terrisporobacter
ASV_131	f3eda54dabd81f1f09f360e732abdb8f	D_0__Bacteria; D_1__Firmicutes; D_2__Clostridia; D_3__Clostridiales; D_4__Ruminococcaceae; D_5__Faecalibacterium
ASV_132	70a48134b94ca984a8a2c47e1028493c	D_0__Bacteria; D_1__Firmicutes; D_2__Negativicutes; D_3__Selenomonadales; D_4__Acidaminococcaceae; D_5__Phascolarctobacterium
ASV_133	e7505820ddd161ae4187d4253adb4947	D_0__Bacteria; D_1__Verrucomicrobia; D_2__Verrucomicrobiae; D_3__Verrucomicrobiales; D_4__Akkermansiaceae; D_5__Akkermansia
ASV_134	46b7dc35791518e043689848ee4f3ed0	D_0__Bacteria; D_1__Bacteroidetes; D_2__Bacteroidia; D_3__Bacteroidales; D_4__Rikenellaceae; D_5__Alistipes
ASV_135	28838ad3c2bdce3f23bc965b0fea3088	D_0__Bacteria; D_1__Bacteroidetes; D_2__Bacteroidia; D_3__Bacteroidales; D_4__Muribaculaceae; D_5__CAG-873; D_6__uncultured bacterium
ASV_136	385e9f9e2607c333fe95c9f9f1f44b4a	D_0__Bacteria; D_1__Firmicutes; D_2__Erysipelotrichia; D_3__Erysipelotrichales; D_4__Erysipelotrichaceae
ASV_137	0997c58ddb5e7aec1d2c8dc6215a1207	D_0__Bacteria; D_1__Firmicutes; D_2__Clostridia; D_3__Clostridiales; D_4__Lachnospiraceae; D_5__Agathobacter
ASV_138	64f9239b0e3d0009e27b6ba65341e8a6	D_0__Bacteria; D_1__Firmicutes; D_2__Clostridia; D_3__Clostridiales; D_4__Ruminococcaceae; D_5__Faecalibacterium
ASV_139	1eb0b444b4e8ab24902846d14db35be5	D_0__Bacteria; D_1__Firmicutes; D_2__Clostridia; D_3__Clostridiales; D_4__Lachnospiraceae
ASV_140	bbfa76de74500b7fcc44ac070b880ed2	D_0__Bacteria; D_1__Firmicutes; D_2__Clostridia; D_3__Clostridiales; D_4__Lachnospiraceae; D_5__[Eubacterium] ventriosum group; D_6__uncultured bacterium
ASV_141	ebfd9dff417e979627c40494d1d079c8	D_0__Bacteria; D_1__Firmicutes; D_2__Erysipelotrichia; D_3__Erysipelotrichales; D_4__Erysipelotrichaceae; D_5__Turicibacter
ASV_142	773f7b4bf104210d2e684d611e45ca7a	D_0__Bacteria; D_1__Firmicutes; D_2__Erysipelotrichia; D_3__Erysipelotrichales; D_4__Erysipelotrichaceae
ASV_143	e53b0959b4e377994d13d705e98e4251	D_0__Bacteria; D_1__Firmicutes; D_2__Clostridia; D_3__Clostridiales; D_4__Lachnospiraceae
ASV_144	b37e43e5cbf904948aca4ba39797fc61	D_0__Bacteria; D_1__Actinobacteria; D_2__Coriobacteriia; D_3__Coriobacteriales; D_4__Atopobiaceae; D_5__Olsenella; D_6__metagenome
ASV_145	b532ec67ce90c28c7afd5fe35d1ab948	D_0__Bacteria; D_1__Firmicutes; D_2__Erysipelotrichia; D_3__Erysipelotrichales; D_4__Erysipelotrichaceae; D_5__Erysipelatoclostridium
ASV_146	934dc9150a8ab05c29efcb46af00a312	D_0__Bacteria; D_1__Bacteroidetes; D_2__Bacteroidia; D_3__Bacteroidales; D_4__Bacteroidaceae; D_5__Bacteroides
ASV_147	cbdec8d4227c31495bf7b8591b6e450f	D_0__Bacteria; D_1__Firmicutes; D_2__Clostridia; D_3__Clostridiales; D_4__Lachnospiraceae; D_5__[Ruminococcus] gnavus group
ASV_148	542bfcf6a0185ac3b551d5690892cdd1	D_0__Bacteria; D_1__Firmicutes; D_2__Clostridia; D_3__Clostridiales; D_4__Ruminococcaceae; D_5__Ruminiclostridium 9
ASV_149	3dd7b4f1ac48a6e08028eb0157f879de	D_0__Bacteria; D_1__Firmicutes; D_2__Clostridia; D_3__Clostridiales; D_4__Lachnospiraceae; D_5__CAG-56; D_6__uncultured organism
ASV_150	4bfd383630698a053442f8a1021ae540	D_0__Bacteria; D_1__Firmicutes; D_2__Clostridia; D_3__Clostridiales; D_4__Lachnospiraceae; D_5__Blautia; D_6__Blautia massiliensis
ASV_151	6a0623ef99547aa69244bd55e3d33098	D_0__Bacteria; D_1__Firmicutes; D_2__Clostridia; D_3__Clostridiales; D_4__Ruminococcaceae; D_5__Faecalibacterium
ASV_152	4f2a5eb274e3b7056b7732e4074bfec4	D_0__Bacteria; D_1__Firmicutes; D_2__Clostridia; D_3__Clostridiales; D_4__Lachnospiraceae; D_5__Blautia; D_6__Blautia massiliensis
ASV_153	148a7c092b07f3b4191af2c28dcec0e8	D_0__Bacteria; D_1__Firmicutes; D_2__Clostridia; D_3__Clostridiales; D_4__Ruminococcaceae; D_5__Ruminococcaceae UCG-002
ASV_154	26753880a2e8293304ab33c455e01fb4	D_0__Bacteria; D_1__Firmicutes; D_2__Erysipelotrichia; D_3__Erysipelotrichales; D_4__Erysipelotrichaceae; D_5__Faecalitalea; D_6__gut metagenome
ASV_155	853445529680f70f787f97970d0f7b05	D_0__Bacteria; D_1__Firmicutes; D_2__Clostridia; D_3__Clostridiales; D_4__Lachnospiraceae; D_5__Blautia; D_6__Ruminococcus sp. Marseille-P328
ASV_156	97eac5f367832d80adff850f993420c6	D_0__Bacteria; D_1__Firmicutes; D_2__Clostridia; D_3__Clostridiales; D_4__Lachnospiraceae; D_5__[Ruminococcus] gauvreauii group
ASV_157	527d0044e17d7f0f8e0e70605e78516f	D_0__Bacteria; D_1__Firmicutes; D_2__Clostridia; D_3__Clostridiales; D_4__Ruminococcaceae; D_5__Ruminococcaceae UCG-014
ASV_158	6d16135594909c26f80cc81e62a1e3d7	D_0__Bacteria; D_1__Firmicutes; D_2__Clostridia; D_3__Clostridiales; D_4__Lachnospiraceae
ASV_159	02e2d26ee57b30b9cf82383fdef0feb5	D_0__Bacteria; D_1__Firmicutes; D_2__Clostridia; D_3__Clostridiales; D_4__Ruminococcaceae; D_5__Ruminococcus 1
ASV_160	673514607648458e83c8a26de2fca38d	D_0__Bacteria; D_1__Bacteroidetes; D_2__Bacteroidia; D_3__Bacteroidales; D_4__Prevotellaceae; D_5__Prevotella 9
ASV_161	bbaef41cd48ab2508d30ee7fd47546cd	D_0__Bacteria; D_1__Firmicutes; D_2__Clostridia; D_3__Clostridiales; D_4__Lachnospiraceae; D_5__Blautia
ASV_162	d3a80e3c90c643397bb6da50f226e6b8	D_0__Bacteria; D_1__Firmicutes; D_2__Clostridia; D_3__Clostridiales; D_4__Lachnospiraceae; D_5__Dorea
ASV_163	7ce7e8e000ee3b8bc53cf227ebae41dc	D_0__Bacteria; D_1__Firmicutes; D_2__Clostridia; D_3__Clostridiales; D_4__Ruminococcaceae; D_5__Ruminococcaceae UCG-005
ASV_164	4ded1275ea77d88e0d344352e14c5c36	D_0__Bacteria; D_1__Bacteroidetes; D_2__Bacteroidia; D_3__Bacteroidales; D_4__Bacteroidaceae; D_5__Bacteroides
ASV_165	6239700ee39f2cccc6684900f48947cf	D_0__Bacteria; D_1__Firmicutes; D_2__Clostridia; D_3__Clostridiales; D_4__Lachnospiraceae; D_5__Blautia; D_6__Blautia sp. Marseille-P3387
ASV_166	ab087a133dd13b9db1eac1880e79af11	D_0__Bacteria; D_1__Firmicutes; D_2__Clostridia; D_3__Clostridiales; D_4__Ruminococcaceae; D_5__Faecalibacterium
ASV_167	0c07b3799b618c98e78350bc003a70e5	D_0__Bacteria; D_1__Firmicutes; D_2__Clostridia; D_3__Clostridiales; D_4__Ruminococcaceae; D_5__Faecalibacterium
ASV_168	2a22fd6cfb42b185d293a0e0b916d476	D_0__Bacteria; D_1__Firmicutes; D_2__Clostridia; D_3__Clostridiales; D_4__Lachnospiraceae; D_5__Coprococcus 3
ASV_169	9877bc3006fa0eff2533b1a0677765df	D_0__Bacteria; D_1__Firmicutes; D_2__Clostridia; D_3__Clostridiales; D_4__Lachnospiraceae; D_5__Butyrivibrio
ASV_170	6ece451abc5ebdf394ed76809b113361	D_0__Bacteria; D_1__Firmicutes; D_2__Clostridia; D_3__Clostridiales; D_4__Lachnospiraceae; D_5__Lachnoclostridium
ASV_171	19ec60e669e59883a8f8f4bc89913e96	D_0__Bacteria; D_1__Firmicutes; D_2__Erysipelotrichia; D_3__Erysipelotrichales; D_4__Erysipelotrichaceae
ASV_172	f871415b1bf6429ac1397f1fab4f3b7b	D_0__Bacteria; D_1__Bacteroidetes; D_2__Bacteroidia; D_3__Bacteroidales; D_4__Marinifilaceae; D_5__Odoribacter; D_6__gut metagenome
ASV_173	ddadd1d95aacef8ade9d3c8262c6cdbc	D_0__Bacteria; D_1__Firmicutes; D_2__Clostridia; D_3__Clostridiales; D_4__Ruminococcaceae; D_5__Ruminiclostridium 9
ASV_174	dc5b949d9f76453ebce242512212f0d5	D_0__Bacteria; D_1__Bacteroidetes; D_2__Bacteroidia; D_3__Bacteroidales; D_4__Prevotellaceae; D_5__Prevotella 2
ASV_175	7b72b45b78ad087b8d7643338a7ed345	D_0__Bacteria; D_1__Firmicutes; D_2__Clostridia; D_3__Clostridiales; D_4__Lachnospiraceae; D_5__Dorea
ASV_176	bbb7470111f7b82f7113742783299f12	D_0__Bacteria; D_1__Firmicutes; D_2__Clostridia; D_3__Clostridiales; D_4__Ruminococcaceae; D_5__Faecalibacterium
ASV_177	616f8f1e5f3ec26c8afbc4d6627d8675	D_0__Bacteria; D_1__Firmicutes; D_2__Clostridia; D_3__Clostridiales; D_4__Christensenellaceae; D_5__Christensenellaceae R-7 group; D_6__uncultured organism
ASV_178	95e9e4de3a33703aa87c25e7c7ce80e8	D_0__Bacteria; D_1__Firmicutes; D_2__Clostridia; D_3__Clostridiales; D_4__Ruminococcaceae; D_5__Ruminococcus 1
ASV_179	4c0337c22fdd909577a34dc99f0f9da4	D_0__Bacteria; D_1__Firmicutes; D_2__Clostridia; D_3__Clostridiales; D_4__Lachnospiraceae; D_5__Blautia; D_6__Blautia massiliensis
ASV_180	2cdc6e5ecabf45854c38faf032827568	D_0__Bacteria; D_1__Firmicutes; D_2__Clostridia; D_3__Clostridiales; D_4__Ruminococcaceae; D_5__Subdoligranulum
ASV_181	eacd99673cef9ac891a05cd95d80fc06	D_0__Bacteria; D_1__Firmicutes; D_2__Clostridia; D_3__Clostridiales; D_4__Ruminococcaceae; D_5__Faecalibacterium
ASV_182	3815ed8d9155c5610ba4e52bd336f8e9	D_0__Bacteria; D_1__Actinobacteria; D_2__Coriobacteriia; D_3__Coriobacteriales; D_4__Eggerthellaceae
ASV_183	80fa9a555e501108f3f678b29c289f9a	D_0__Bacteria; D_1__Firmicutes; D_2__Clostridia; D_3__Clostridiales; D_4__Ruminococcaceae; D_5__Ruminococcaceae UCG-014
ASV_184	2c1d0e356a98d984e61b5356420c3bb8	D_0__Bacteria; D_1__Actinobacteria; D_2__Coriobacteriia; D_3__Coriobacteriales; D_4__Eggerthellaceae; D_5__Enterorhabdus; D_6__uncultured bacterium
ASV_185	c21e31114b0d11e7ae9a1d552ee3318e	D_0__Bacteria; D_1__Bacteroidetes; D_2__Bacteroidia; D_3__Bacteroidales; D_4__Muribaculaceae; D_5__uncultured Porphyromonadaceae bacterium; D_6__uncultured Porphyromonadaceae bacterium
ASV_186	994b9b73e1d990fab256717dea5e6a59	D_0__Bacteria; D_1__Firmicutes; D_2__Clostridia; D_3__Clostridiales; D_4__Ruminococcaceae; D_5__Ruminococcaceae UCG-002
ASV_187	0812f4f9d6c35990feb4d3339f60f21c	D_0__Bacteria; D_1__Firmicutes; D_2__Clostridia; D_3__Clostridiales; D_4__Ruminococcaceae; D_5__Ruminiclostridium 5
ASV_188	087469f9a8dc8dbe19db268ccd2cfbe3	D_0__Bacteria; D_1__Firmicutes; D_2__Clostridia; D_3__Clostridiales; D_4__Lachnospiraceae
ASV_189	25974307abae056c5f99e9766c29e9f8	D_0__Bacteria; D_1__Bacteroidetes; D_2__Bacteroidia; D_3__Bacteroidales; D_4__Tannerellaceae; D_5__Parabacteroides; D_6__swine fecal bacterium SD-Xyl5
ASV_190	88f1cf450a4fefbb45d040fec639ee95	D_0__Bacteria; D_1__Bacteroidetes; D_2__Bacteroidia; D_3__Bacteroidales; D_4__Rikenellaceae; D_5__Alistipes
ASV_191	6048177afbbcc618e1f99fc0dd44659b	D_0__Bacteria; D_1__Firmicutes; D_2__Clostridia; D_3__Clostridiales; D_4__Ruminococcaceae; D_5__Faecalibacterium
ASV_192	d3f5b95efec947db96e319da02486998	D_0__Bacteria; D_1__Firmicutes; D_2__Clostridia; D_3__Clostridiales; D_4__Lachnospiraceae
ASV_193	78e80890989ffdf66377202981d196b6	D_0__Bacteria; D_1__Firmicutes; D_2__Clostridia; D_3__Clostridiales; D_4__Lachnospiraceae; D_5__Coprococcus 2
ASV_194	dfd82ba7374bfc2ac294038c8219eb05	D_0__Bacteria; D_1__Firmicutes; D_2__Clostridia; D_3__Clostridiales; D_4__Lachnospiraceae; D_5__Lachnospira
ASV_195	8a9aa41149fd971dc078c9e6644e464b	D_0__Bacteria; D_1__Firmicutes; D_2__Clostridia; D_3__Clostridiales; D_4__Ruminococcaceae; D_5__Ruminococcaceae UCG-014
ASV_196	befe28ade78a7faea1bbd766fbc14113	D_0__Bacteria; D_1__Firmicutes; D_2__Clostridia; D_3__Clostridiales; D_4__Ruminococcaceae; D_5__Subdoligranulum
ASV_197	4b996dcd74a5693fecbb9cf557fb8ea7	D_0__Bacteria; D_1__Tenericutes; D_2__Mollicutes; D_3__Mollicutes RF39
ASV_198	e8322cffaaf06a0e0be9426cfc88a8a9	D_0__Bacteria; D_1__Firmicutes; D_2__Clostridia; D_3__Clostridiales; D_4__Ruminococcaceae; D_5__Ruminococcaceae UCG-002
ASV_199	4dc8de535e738a74408cdcc78bed2af8	D_0__Bacteria; D_1__Firmicutes; D_2__Negativicutes; D_3__Selenomonadales; D_4__Acidaminococcaceae; D_5__Phascolarctobacterium
ASV_200	53571f7638029ccb20d67e2f5bc63358	D_0__Bacteria; D_1__Actinobacteria; D_2__Actinobacteria; D_3__Bifidobacteriales; D_4__Bifidobacteriaceae; D_5__Bifidobacterium
ASV_201	0e2eaad1bb590eec88b2776217aae2e3	D_0__Bacteria; D_1__Firmicutes; D_2__Clostridia; D_3__Clostridiales; D_4__Lachnospiraceae; D_5__Blautia; D_6__Blautia massiliensis
ASV_202	06d3ff12c0282367d39cbbd35126e1de	D_0__Bacteria; D_1__Firmicutes; D_2__Clostridia; D_3__Clostridiales; D_4__Ruminococcaceae
ASV_203	19ecca0c164d9a6bc4ead94397fad0b4	D_0__Bacteria; D_1__Firmicutes; D_2__Clostridia; D_3__Clostridiales; D_4__Ruminococcaceae
ASV_204	ab48941ca5f7cdaf2ba2de310f8af31e	D_0__Bacteria; D_1__Firmicutes; D_2__Clostridia; D_3__Clostridiales; D_4__Ruminococcaceae; D_5__Ruminococcaceae UCG-014
ASV_205	57e2ea4c1d16ac7ac03cee7b7fff0b16	D_0__Bacteria; D_1__Firmicutes; D_2__Clostridia; D_3__Clostridiales; D_4__Lachnospiraceae; D_5__Dorea
ASV_206	16b042098e6a542496684fd541b69e74	D_0__Bacteria; D_1__Proteobacteria; D_2__Gammaproteobacteria; D_3__Enterobacteriales; D_4__Enterobacteriaceae
ASV_207	8a8c1245804dab94fc461c26b865416d	D_0__Bacteria; D_1__Firmicutes; D_2__Clostridia; D_3__Clostridiales; D_4__Ruminococcaceae; D_5__Ruminococcaceae UCG-013
ASV_208	b5032cdce10258369f9a7fa83ce928ec	D_0__Bacteria; D_1__Firmicutes; D_2__Clostridia; D_3__Clostridiales; D_4__Ruminococcaceae; D_5__Ruminococcaceae UCG-003
ASV_209	3bcb8e6989a6f93c79e5167f20ee3561	D_0__Bacteria; D_1__Bacteroidetes; D_2__Bacteroidia; D_3__Bacteroidales; D_4__Prevotellaceae; D_5__Prevotella 9
ASV_210	e8ebcd925aabcb24c89c27afed01f475	D_0__Bacteria; D_1__Firmicutes; D_2__Clostridia; D_3__Clostridiales; D_4__Ruminococcaceae; D_5__Faecalibacterium
ASV_211	49145c1677cda8e4b56c6db109ba99b3	D_0__Bacteria; D_1__Actinobacteria; D_2__Actinobacteria; D_3__Bifidobacteriales; D_4__Bifidobacteriaceae; D_5__Bifidobacterium
ASV_212	bbff71db0ae652cc6610cf6df7380082	D_0__Bacteria; D_1__Firmicutes; D_2__Clostridia; D_3__Clostridiales; D_4__Lachnospiraceae; D_5__Blautia
ASV_213	566c537b98c5c50fc2f309172beed8a7	D_0__Bacteria; D_1__Firmicutes; D_2__Clostridia; D_3__Clostridiales; D_4__Clostridiaceae 1; D_5__Clostridium sensu stricto 1
ASV_214	7bfedd1534f821dbcdde47f0dd308027	D_0__Bacteria; D_1__Firmicutes; D_2__Clostridia; D_3__Clostridiales; D_4__Ruminococcaceae; D_5__Faecalibacterium
ASV_215	3236051f7f832db194fe9cd0561d6c42	D_0__Bacteria; D_1__Firmicutes; D_2__Erysipelotrichia; D_3__Erysipelotrichales; D_4__Erysipelotrichaceae; D_5__Erysipelotrichaceae UCG-003
ASV_216	b11ae521cbfa072d06a88ad23b19220d	D_0__Bacteria; D_1__Firmicutes; D_2__Clostridia; D_3__Clostridiales; D_4__Lachnospiraceae
ASV_217	86d90cd0cfca61a2cdefbab5a87b0c5d	D_0__Bacteria; D_1__Firmicutes; D_2__Negativicutes; D_3__Selenomonadales; D_4__Veillonellaceae; D_5__Veillonella
ASV_218	d4ff7fb5bda8669e64c2dea23d3d7fc3	D_0__Bacteria; D_1__Firmicutes; D_2__Clostridia; D_3__Clostridiales; D_4__Lachnospiraceae; D_5__Blautia
ASV_219	215c0673ca1d6764bf3b9f150a446d22	D_0__Bacteria; D_1__Firmicutes; D_2__Clostridia; D_3__Clostridiales; D_4__Lachnospiraceae; D_5__[Eubacterium] ruminantium group
ASV_220	7db7b24e846fe23571179af272ba2b22	D_0__Bacteria; D_1__Firmicutes; D_2__Clostridia; D_3__Clostridiales; D_4__Christensenellaceae; D_5__Christensenellaceae R-7 group
ASV_221	d0d569363a3bf9587c03ff3cb4803d97	D_0__Bacteria; D_1__Firmicutes; D_2__Clostridia; D_3__Clostridiales; D_4__Lachnospiraceae; D_5__Blautia; D_6__Blautia massiliensis
ASV_222	100b278c8653268ae9b0c5add82f4e39	D_0__Bacteria; D_1__Bacteroidetes; D_2__Bacteroidia; D_3__Bacteroidales; D_4__Barnesiellaceae; D_5__Barnesiella
ASV_223	faa2a0155258d989cf7bf1ab9f527706	D_0__Bacteria; D_1__Tenericutes; D_2__Mollicutes; D_3__Mollicutes RF39
ASV_224	ed0d4f254dae638809d15beea96c62a6	D_0__Bacteria; D_1__Firmicutes; D_2__Clostridia; D_3__Clostridiales; D_4__Lachnospiraceae; D_5__[Eubacterium] ventriosum group
ASV_225	9398da4b7c307bedba799fac773d6c24	D_0__Bacteria; D_1__Firmicutes; D_2__Clostridia; D_3__Clostridiales; D_4__Christensenellaceae; D_5__Christensenellaceae R-7 group
ASV_226	10c187b782f1256efd1fa3b189c80e96	D_0__Bacteria; D_1__Firmicutes; D_2__Clostridia; D_3__Clostridiales; D_4__Ruminococcaceae; D_5__Faecalibacterium
ASV_227	819da700a18decaa87e75c45b59613b5	D_0__Bacteria; D_1__Firmicutes; D_2__Clostridia; D_3__Clostridiales; D_4__Ruminococcaceae; D_5__Faecalibacterium
ASV_228	99ecba42f05096669121bdf7bbd64ddd	D_0__Bacteria; D_1__Proteobacteria; D_2__Gammaproteobacteria; D_3__Aeromonadales; D_4__Succinivibrionaceae; D_5__Succinivibrio; D_6__uncultured bacterium
ASV_229	191a6e0cd1096601157175c2f4414674	D_0__Bacteria; D_1__Firmicutes; D_2__Clostridia; D_3__Clostridiales; D_4__Lachnospiraceae; D_5__[Ruminococcus] torques group
ASV_230	9fa0d02e862f8cb976a60467f2cea758	D_0__Bacteria; D_1__Firmicutes; D_2__Clostridia; D_3__Clostridiales; D_4__Lachnospiraceae; D_5__Lachnospira
ASV_231	8dfd6c621124c2aa8788e0dcfd2e8527	D_0__Bacteria; D_1__Actinobacteria; D_2__Coriobacteriia; D_3__Coriobacteriales; D_4__Eggerthellaceae; D_5__Eggerthella
ASV_232	750213b29088a1d5b1a397beae1bcb70	D_0__Bacteria; D_1__Firmicutes; D_2__Clostridia; D_3__Clostridiales; D_4__Lachnospiraceae; D_5__[Ruminococcus] gauvreauii group
ASV_233	1f690bc705757bbaa2eb2156d5262ef6	D_0__Bacteria; D_1__Firmicutes; D_2__Clostridia; D_3__Clostridiales; D_4__Lachnospiraceae; D_5__Agathobacter
ASV_234	5068e12a97e688b9da5bddf1756c709b	D_0__Bacteria; D_1__Firmicutes; D_2__Clostridia; D_3__Clostridiales; D_4__Ruminococcaceae; D_5__Subdoligranulum
ASV_235	bb0f7d825f6167d8a3ab09f13c50a424	D_0__Bacteria; D_1__Actinobacteria; D_2__Actinobacteria; D_3__Bifidobacteriales; D_4__Bifidobacteriaceae; D_5__Bifidobacterium
ASV_236	00d13906ccb2a2eda849b361c5e6a9d2	D_0__Bacteria; D_1__Firmicutes; D_2__Clostridia; D_3__Clostridiales; D_4__Ruminococcaceae; D_5__Ruminococcaceae UCG-014; D_6__uncultured bacterium
ASV_237	7ac65f0b2db54d940f883b1c476ac55a	D_0__Bacteria; D_1__Firmicutes; D_2__Clostridia; D_3__Clostridiales; D_4__Lachnospiraceae; D_5__Blautia; D_6__Ruminococcus sp. DJF_VR52
ASV_238	38e7451762beae26ee8e60c60ee2f140	D_0__Bacteria; D_1__Bacteroidetes; D_2__Bacteroidia; D_3__Bacteroidales; D_4__Rikenellaceae; D_5__Alistipes
ASV_239	373091832f3d87b360a7f4ed0d684332	D_0__Bacteria; D_1__Firmicutes; D_2__Negativicutes; D_3__Selenomonadales; D_4__Veillonellaceae; D_5__Dialister
ASV_240	831a583e5dd3de6fa3835fd98b8bb985	D_0__Bacteria; D_1__Firmicutes; D_2__Clostridia; D_3__Clostridiales
ASV_241	1dabfcabcef92c5c41aa5a8dacbf168e	D_0__Bacteria; D_1__Firmicutes; D_2__Clostridia; D_3__Clostridiales; D_4__Lachnospiraceae; D_5__Roseburia; D_6__Roseburia hominis
ASV_242	fadb418d913aeb95f9044b3260933d6c	D_0__Bacteria; D_1__Firmicutes; D_2__Clostridia; D_3__Clostridiales; D_4__Lachnospiraceae
ASV_243	8d668e20aea7046623bbf3edddd58719	D_0__Bacteria; D_1__Actinobacteria; D_2__Coriobacteriia; D_3__Coriobacteriales; D_4__Coriobacteriaceae; D_5__Collinsella
ASV_244	bc33bb06fd86127c3176b8a98b076950	D_0__Bacteria; D_1__Bacteroidetes; D_2__Bacteroidia; D_3__Bacteroidales; D_4__Barnesiellaceae; D_5__Barnesiella
ASV_245	e8a783310e36d1fa3fba25ed4bf11703	D_0__Bacteria; D_1__Firmicutes; D_2__Erysipelotrichia; D_3__Erysipelotrichales; D_4__Erysipelotrichaceae; D_5__Catenibacterium
ASV_246	38d480fb9c80201ad2aef95fb3b3223e	D_0__Bacteria; D_1__Firmicutes; D_2__Clostridia; D_3__Clostridiales; D_4__Lachnospiraceae; D_5__Coprococcus 2
ASV_247	6041da75b56beed1c443ed9ecb90a0dd	D_0__Bacteria; D_1__Firmicutes; D_2__Clostridia; D_3__Clostridiales; D_4__Lachnospiraceae; D_5__Roseburia; D_6__Roseburia inulinivorans
ASV_248	5bfad08bb655932e9d656b2d6448ce2a	D_0__Bacteria; D_1__Firmicutes; D_2__Clostridia; D_3__Clostridiales; D_4__Ruminococcaceae; D_5__Ruminococcus 1
ASV_249	1a27cff73b6dc065d41f6d10798796c9	D_0__Bacteria; D_1__Firmicutes; D_2__Clostridia; D_3__Clostridiales; D_4__Lachnospiraceae; D_5__[Eubacterium] hallii group
ASV_250	f047ccd6ff78e1f34692ff770eb03400	D_0__Bacteria; D_1__Firmicutes; D_2__Clostridia; D_3__Clostridiales; D_4__Ruminococcaceae; D_5__Faecalibacterium
ASV_251	735163f274fb19698f425422649f2e43	D_0__Bacteria; D_1__Firmicutes; D_2__Clostridia; D_3__Clostridiales; D_4__Lachnospiraceae
ASV_252	f44c39cb003a5688e458f551db19f6e9	D_0__Bacteria; D_1__Bacteroidetes; D_2__Bacteroidia; D_3__Bacteroidales; D_4__Rikenellaceae; D_5__Rikenellaceae RC9 gut group; D_6__gut metagenome
ASV_253	f50f17b2cf0390f204c2177608876028	D_0__Bacteria; D_1__Bacteroidetes; D_2__Bacteroidia; D_3__Bacteroidales; D_4__Marinifilaceae; D_5__Odoribacter; D_6__gut metagenome
ASV_254	feac904edf08e4a71e73702ae1c9e466	D_0__Bacteria; D_1__Bacteroidetes; D_2__Bacteroidia; D_3__Bacteroidales; D_4__Prevotellaceae; D_5__Prevotella 9
ASV_255	0b298c59db5937fe01d7eeffb29466c2	D_0__Bacteria; D_1__Firmicutes; D_2__Negativicutes; D_3__Selenomonadales; D_4__Veillonellaceae; D_5__Dialister
ASV_256	f0f0450334451258f62fbb54d257cfbd	D_0__Bacteria; D_1__Firmicutes; D_2__Clostridia; D_3__Clostridiales; D_4__Ruminococcaceae; D_5__Ruminiclostridium 6
ASV_257	cd212a5f37bff86966effbb4a3c90560	D_0__Bacteria; D_1__Firmicutes; D_2__Clostridia; D_3__Clostridiales; D_4__Lachnospiraceae; D_5__Lachnospira
ASV_258	33f4c93a5f06e0878c2b14398b1a4b7c	D_0__Bacteria; D_1__Firmicutes; D_2__Clostridia; D_3__Clostridiales; D_4__Lachnospiraceae; D_5__Dorea
ASV_259	d4a6c4239fa7a468a3f7f47ab0a209b9	D_0__Bacteria; D_1__Tenericutes; D_2__Mollicutes; D_3__Mollicutes RF39; D_4__uncultured bacterium; D_5__uncultured bacterium; D_6__uncultured bacterium
ASV_260	149c3f1c13a4d871ccf4b08cc12d3b9d	D_0__Bacteria; D_1__Firmicutes; D_2__Clostridia; D_3__Clostridiales; D_4__Lachnospiraceae; D_5__Coprococcus 2
ASV_261	b3ff5ebe5235bb346e913c0b578dfeef	D_0__Bacteria; D_1__Firmicutes; D_2__Clostridia; D_3__Clostridiales; D_4__Lachnospiraceae; D_5__Lachnospiraceae NK4A136 group; D_6__metagenome
ASV_262	b4c31817e14c9ab4bdfc3c89156df749	D_0__Bacteria; D_1__Firmicutes; D_2__Clostridia; D_3__Clostridiales; D_4__Lachnospiraceae; D_5__Lachnospiraceae NK4A136 group; D_6__metagenome
ASV_263	d0216173b20872631270d680a922fbcc	D_0__Bacteria; D_1__Firmicutes; D_2__Negativicutes; D_3__Selenomonadales; D_4__Acidaminococcaceae; D_5__Phascolarctobacterium
ASV_264	4e1e1e6dc1dcf5c682115821401c3b0f	D_0__Bacteria; D_1__Firmicutes; D_2__Clostridia; D_3__Clostridiales; D_4__Lachnospiraceae; D_5__Blautia; D_6__Blautia massiliensis
ASV_265	f698ed24bb426ba4d2bb70f7fb296659	D_0__Bacteria; D_1__Actinobacteria; D_2__Actinobacteria; D_3__Bifidobacteriales; D_4__Bifidobacteriaceae; D_5__Bifidobacterium
ASV_266	541f731a96d927a92e04c21df4f3b693	D_0__Bacteria; D_1__Bacteroidetes; D_2__Bacteroidia; D_3__Bacteroidales; D_4__Muribaculaceae; D_5__metagenome; D_6__metagenome
ASV_267	57c73f55383ce8580cef0ad62ccfafff	D_0__Bacteria; D_1__Actinobacteria; D_2__Actinobacteria; D_3__Bifidobacteriales; D_4__Bifidobacteriaceae; D_5__Bifidobacterium
ASV_268	5e91231a37f5b54c25fa7822bf6d7f8d	D_0__Bacteria; D_1__Firmicutes; D_2__Clostridia; D_3__Clostridiales; D_4__Ruminococcaceae; D_5__Faecalibacterium
ASV_269	daf283ab59686de2441492a9e9c7e347	D_0__Bacteria; D_1__Firmicutes; D_2__Clostridia; D_3__Clostridiales; D_4__Lachnospiraceae; D_5__[Eubacterium] hallii group
ASV_270	85fb17f3dda4d765a27c26ae2a9069d2	D_0__Bacteria; D_1__Bacteroidetes; D_2__Bacteroidia; D_3__Bacteroidales; D_4__Bacteroidaceae; D_5__Bacteroides
ASV_271	2e26a36cb8199a739cd4217f14a78c68	D_0__Bacteria; D_1__Firmicutes; D_2__Clostridia; D_3__Clostridiales; D_4__Ruminococcaceae; D_5__Ruminococcaceae UCG-005
ASV_272	3184bc591d61bb782e8275c676c41dbe	D_0__Bacteria; D_1__Firmicutes; D_2__Bacilli; D_3__Lactobacillales; D_4__Lactobacillaceae; D_5__Lactobacillus
ASV_273	c18e8bb760af3009d13c06c3e34f7342	D_0__Bacteria; D_1__Firmicutes; D_2__Clostridia; D_3__Clostridiales
ASV_274	fd102042f3190d2e9ab646c9176f691b	D_0__Bacteria; D_1__Proteobacteria; D_2__Gammaproteobacteria; D_3__Enterobacteriales; D_4__Enterobacteriaceae; D_5__Escherichia-Shigella
ASV_275	b140408f843035090b8fbdab7b8e60ba	D_0__Bacteria; D_1__Firmicutes; D_2__Clostridia; D_3__Clostridiales; D_4__Lachnospiraceae; D_5__[Eubacterium] eligens group
ASV_276	da5ed1a029cea967c77e8132c07c1b41	D_0__Bacteria; D_1__Firmicutes; D_2__Clostridia; D_3__Clostridiales; D_4__Ruminococcaceae; D_5__Ruminiclostridium 6
ASV_277	fc21274b1c46239c5b21910e5f6495ad	D_0__Bacteria; D_1__Firmicutes; D_2__Bacilli; D_3__Lactobacillales; D_4__Lactobacillaceae; D_5__Lactobacillus
ASV_278	1822151d638ff73cfd6a20bbececd0d8	D_0__Bacteria; D_1__Firmicutes; D_2__Negativicutes; D_3__Selenomonadales; D_4__Veillonellaceae; D_5__Dialister
ASV_279	7c20869af6db08c9aa06c4a68cc082b9	D_0__Bacteria; D_1__Firmicutes; D_2__Clostridia; D_3__Clostridiales; D_4__Ruminococcaceae; D_5__Faecalibacterium
ASV_280	a19ac586c7979b915ae1920d9d97724f	D_0__Bacteria; D_1__Firmicutes; D_2__Clostridia; D_3__Clostridiales; D_4__Clostridiaceae 1; D_5__Clostridium sensu stricto 1
ASV_281	bb883757a07f4710b657ca07df7d7c4c	D_0__Bacteria; D_1__Firmicutes; D_2__Negativicutes; D_3__Selenomonadales; D_4__Veillonellaceae; D_5__Mitsuokella
ASV_282	eb50d95bf891f78925629d6f9d08b341	D_0__Bacteria; D_1__Firmicutes; D_2__Clostridia; D_3__Clostridiales; D_4__Ruminococcaceae; D_5__[Eubacterium] coprostanoligenes group; D_6__Clostridiales bacterium 42_27
ASV_283	29c88f7cc197f701700edab7b573c2c7	D_0__Bacteria; D_1__Firmicutes; D_2__Clostridia; D_3__Clostridiales; D_4__Ruminococcaceae; D_5__Ruminiclostridium 5
ASV_284	d9e1b7f9ae42339965cd3bbb17237d5f	D_0__Bacteria; D_1__Actinobacteria; D_2__Coriobacteriia; D_3__Coriobacteriales; D_4__Coriobacteriales Incertae Sedis; D_5__uncultured; D_6__uncultured bacterium
ASV_285	cf7dcd68aee4311ea66976d577b3a185	D_0__Bacteria; D_1__Firmicutes; D_2__Clostridia; D_3__Clostridiales; D_4__Ruminococcaceae; D_5__Ruminococcaceae UCG-005
ASV_286	a9ac732711ef5d1d123bb12c8eb9e8dd	D_0__Bacteria; D_1__Bacteroidetes; D_2__Bacteroidia; D_3__Bacteroidales; D_4__Prevotellaceae; D_5__Alloprevotella; D_6__Prevotellamassilia timonensis
ASV_287	0fb7470f5b0b84430290c7e350e88f27	D_0__Bacteria; D_1__Firmicutes; D_2__Negativicutes; D_3__Selenomonadales; D_4__Acidaminococcaceae; D_5__Phascolarctobacterium
ASV_288	fa701ea6135dc4fa3e199f36520e7931	D_0__Bacteria; D_1__Firmicutes; D_2__Clostridia; D_3__Clostridiales; D_4__Ruminococcaceae; D_5__[Eubacterium] coprostanoligenes group
ASV_289	3e5b9eebb10ce98ca5f9fd88a4bebb11	D_0__Bacteria; D_1__Actinobacteria; D_2__Coriobacteriia; D_3__Coriobacteriales; D_4__Eggerthellaceae
ASV_290	a2e67725ab4440d3b91f10044eebe053	D_0__Bacteria; D_1__Firmicutes; D_2__Clostridia; D_3__Clostridiales; D_4__Ruminococcaceae; D_5__Faecalibacterium
ASV_291	fe27dc75662754891d20c1364f93a589	D_0__Bacteria; D_1__Bacteroidetes; D_2__Bacteroidia; D_3__Bacteroidales; D_4__Tannerellaceae; D_5__Parabacteroides
ASV_292	ea6feb04765b6b89332bfceb273d6c36	D_0__Bacteria; D_1__Actinobacteria; D_2__Actinobacteria; D_3__Bifidobacteriales; D_4__Bifidobacteriaceae; D_5__Bifidobacterium
ASV_293	51cf3cf2173a1fd8d52b34e676412e59	D_0__Bacteria; D_1__Firmicutes; D_2__Clostridia; D_3__Clostridiales; D_4__Ruminococcaceae; D_5__Ruminococcaceae UCG-005
ASV_294	b5b5dacbe96c282b4c95ba4866903c72	D_0__Bacteria; D_1__Verrucomicrobia; D_2__Verrucomicrobiae; D_3__Verrucomicrobiales; D_4__Akkermansiaceae; D_5__Akkermansia
ASV_295	0334419f9336683bc0c1aac1cbea6877	D_0__Bacteria; D_1__Bacteroidetes; D_2__Bacteroidia; D_3__Bacteroidales; D_4__Bacteroidaceae; D_5__Bacteroides
ASV_296	f2b7f381fa92766f9edfc33015bbaefb	D_0__Bacteria; D_1__Tenericutes; D_2__Mollicutes; D_3__Mollicutes RF39; D_4__uncultured bacterium; D_5__uncultured bacterium; D_6__uncultured bacterium
ASV_297	0ef859b917762db7fce2c3aef050f521	D_0__Bacteria; D_1__Firmicutes; D_2__Erysipelotrichia; D_3__Erysipelotrichales; D_4__Erysipelotrichaceae
ASV_298	2340b918d5b077841bf1216e486544a0	D_0__Bacteria
ASV_299	f375bf02922fbd8c8125a53584486b76	D_0__Bacteria; D_1__Firmicutes; D_2__Clostridia; D_3__Clostridiales; D_4__Lachnospiraceae; D_5__Lachnospiraceae UCG-008; D_6__Ruminococcus sp. CE2
ASV_300	544c829dc0eca9dc9b298f08dcf2306c	D_0__Bacteria; D_1__Firmicutes; D_2__Clostridia; D_3__Clostridiales; D_4__Ruminococcaceae; D_5__UBA1819
ASV_301	fe6b3872603449a6391c9911d6af36c5	D_0__Bacteria; D_1__Firmicutes; D_2__Clostridia; D_3__Clostridiales; D_4__Ruminococcaceae; D_5__Ruminiclostridium 6; D_6__uncultured organism
ASV_302	5e0212c525ef6effb047074d93d19773	D_0__Bacteria; D_1__Firmicutes; D_2__Clostridia; D_3__Clostridiales; D_4__Ruminococcaceae
ASV_303	a45741d61abff10f87e9d05256433f49	D_0__Bacteria; D_1__Bacteroidetes; D_2__Bacteroidia; D_3__Bacteroidales; D_4__Bacteroidaceae; D_5__Bacteroides
ASV_304	c6053d71d5930db4a43526e67ad6979e	D_0__Bacteria; D_1__Firmicutes; D_2__Erysipelotrichia; D_3__Erysipelotrichales; D_4__Erysipelotrichaceae; D_5__Erysipelotrichaceae UCG-003
ASV_305	833875b3697c71384aa5e4e0807de7a8	D_0__Bacteria; D_1__Firmicutes; D_2__Clostridia; D_3__Clostridiales; D_4__Lachnospiraceae; D_5__Anaerostipes
ASV_306	ffc22fd7caf0e5b1d7577cbd1953830e	D_0__Bacteria; D_1__Firmicutes; D_2__Negativicutes; D_3__Selenomonadales; D_4__Acidaminococcaceae; D_5__Phascolarctobacterium
ASV_307	399bc4f665e3976e21530d93da039c11	D_0__Bacteria; D_1__Bacteroidetes; D_2__Bacteroidia; D_3__Bacteroidales; D_4__Tannerellaceae; D_5__Parabacteroides
ASV_308	b25ccd6ff0ba898f4d1c2036b8778514	D_0__Bacteria; D_1__Firmicutes; D_2__Clostridia; D_3__Clostridiales; D_4__Ruminococcaceae
ASV_309	b834b5e6f12b994281b326ac34907bb4	D_0__Bacteria; D_1__Firmicutes; D_2__Clostridia; D_3__Clostridiales; D_4__Clostridiaceae 1; D_5__Clostridium sensu stricto 1
ASV_310	5aeabfc7ce9e61160c664a6dbfa75810	D_0__Bacteria; D_1__Firmicutes; D_2__Clostridia; D_3__Clostridiales; D_4__Lachnospiraceae; D_5__[Eubacterium] hallii group
ASV_311	937c3f916aa88967dbf729ae6b21cab7	D_0__Eukaryota; D_1__SAR; D_2__Stramenopiles; D_3__Incertae Sedis; D_4__Blastocystis
ASV_312	73dc8436a4f5c9e3f9c8150bcc83c565	D_0__Bacteria; D_1__Firmicutes; D_2__Clostridia; D_3__Clostridiales; D_4__Lachnospiraceae; D_5__Agathobacter
ASV_313	8045c79326a748bbc6e4906db00af669	D_0__Bacteria; D_1__Actinobacteria; D_2__Coriobacteriia; D_3__Coriobacteriales; D_4__Coriobacteriaceae; D_5__Collinsella
ASV_314	e03c4e9f986e63f3a09168e4248c8993	D_0__Bacteria; D_1__Firmicutes; D_2__Clostridia; D_3__Clostridiales; D_4__Lachnospiraceae; D_5__Lachnospiraceae NK4A136 group; D_6__human gut metagenome
ASV_315	0e3ce293cfc11a25e00bb6db787f0838	D_0__Bacteria; D_1__Bacteroidetes; D_2__Bacteroidia; D_3__Bacteroidales; D_4__Prevotellaceae; D_5__Prevotella 2
ASV_316	a4fd0b34f45baac15145c2d51652667d	D_0__Bacteria; D_1__Firmicutes; D_2__Clostridia; D_3__Clostridiales; D_4__Ruminococcaceae; D_5__Butyricicoccus
ASV_317	66546aaa64027b495a9ce21cf68f34e3	D_0__Bacteria; D_1__Actinobacteria; D_2__Coriobacteriia; D_3__Coriobacteriales
ASV_318	85f9e9a494f80b97ea57ae53b6b3090c	D_0__Bacteria; D_1__Firmicutes; D_2__Clostridia; D_3__Clostridiales; D_4__Lachnospiraceae; D_5__[Eubacterium] ventriosum group; D_6__uncultured organism
ASV_319	a63810eada671d0b4b44425153d17d4a	D_0__Bacteria; D_1__Proteobacteria; D_2__Gammaproteobacteria; D_3__Betaproteobacteriales; D_4__Burkholderiaceae; D_5__Parasutterella
ASV_320	2a1a0712b702ad405ce6d60f84e34dee	D_0__Bacteria; D_1__Firmicutes; D_2__Clostridia; D_3__Clostridiales; D_4__Ruminococcaceae; D_5__Ruminiclostridium 9
ASV_321	e0c905fb85041d4c14d9e656099fd938	D_0__Bacteria; D_1__Firmicutes; D_2__Clostridia; D_3__Clostridiales; D_4__Lachnospiraceae; D_5__Blautia; D_6__Ruminococcus sp. 5_1_39BFAA
ASV_322	5bf06d643ff5495cb35f9d9282590397	D_0__Bacteria; D_1__Firmicutes; D_2__Clostridia; D_3__Clostridiales; D_4__Ruminococcaceae; D_5__Faecalibacterium
ASV_323	761c5d21d3804070cb3781c1375779ae	D_0__Bacteria; D_1__Firmicutes; D_2__Clostridia; D_3__Clostridiales; D_4__Lachnospiraceae; D_5__[Eubacterium] xylanophilum group
ASV_324	e2d1bae0ac07c1163ae29520b95ab33f	D_0__Bacteria; D_1__Firmicutes; D_2__Clostridia; D_3__Clostridiales; D_4__Ruminococcaceae
ASV_325	249c7056774ddd1291fbc6d094c53831	D_0__Bacteria; D_1__Firmicutes; D_2__Clostridia; D_3__Clostridiales; D_4__Ruminococcaceae; D_5__Butyricicoccus
ASV_326	c4894e65108727bc5431458e10babcbb	D_0__Bacteria; D_1__Firmicutes; D_2__Clostridia; D_3__Clostridiales; D_4__Lachnospiraceae; D_5__Blautia
ASV_327	1ee362efd92cc2a929e4873f737b0b77	D_0__Bacteria; D_1__Firmicutes; D_2__Clostridia; D_3__Clostridiales; D_4__Ruminococcaceae; D_5__Ruminococcus 1; D_6__gut metagenome
ASV_328	0b04a5d34cc0f6483349fffec303a62f	D_0__Bacteria; D_1__Firmicutes; D_2__Clostridia; D_3__Clostridiales; D_4__Ruminococcaceae; D_5__Faecalibacterium
ASV_329	28b5e660b2cecd12d1abc59f6242a2c1	D_0__Bacteria; D_1__Bacteroidetes; D_2__Bacteroidia; D_3__Bacteroidales; D_4__Tannerellaceae; D_5__Parabacteroides
ASV_330	bf1ba0669b4c1e36809bda4f0ce1ea97	D_0__Bacteria; D_1__Firmicutes; D_2__Erysipelotrichia; D_3__Erysipelotrichales; D_4__Erysipelotrichaceae; D_5__Erysipelotrichaceae UCG-003
ASV_331	c97b1030b0808705d0ad412675979604	D_0__Bacteria; D_1__Firmicutes; D_2__Clostridia; D_3__Clostridiales; D_4__Ruminococcaceae; D_5__Ruminococcaceae NK4A214 group
ASV_332	cb43c07a3ad5a424abbe3eaf6eb642e9	D_0__Bacteria; D_1__Bacteroidetes; D_2__Bacteroidia; D_3__Bacteroidales; D_4__Bacteroidaceae; D_5__Bacteroides; D_6__Bacteroides eggerthii DSM 20697
ASV_333	4b532820ae9c61842c549f901fab4a4d	D_0__Bacteria; D_1__Firmicutes; D_2__Clostridia; D_3__Clostridiales; D_4__Ruminococcaceae
ASV_334	257e08103a4a8ebf4dda46c2de91ea01	D_0__Bacteria; D_1__Firmicutes; D_2__Clostridia; D_3__Clostridiales; D_4__Ruminococcaceae; D_5__Faecalibacterium
ASV_335	0a61b9f55f546d564fd448ba8e5d5489	D_0__Bacteria; D_1__Firmicutes; D_2__Clostridia; D_3__Clostridiales; D_4__Clostridiaceae 1; D_5__Clostridium sensu stricto 1
ASV_336	a232774123443bdf17fc041043e85e85	D_0__Bacteria; D_1__Bacteroidetes; D_2__Bacteroidia; D_3__Bacteroidales; D_4__Prevotellaceae; D_5__uncultured
ASV_337	4ce5740e144e829264513a4c1865ddef	D_0__Bacteria; D_1__Firmicutes; D_2__Clostridia; D_3__Clostridiales; D_4__Lachnospiraceae; D_5__Blautia; D_6__Blautia massiliensis
ASV_338	dc240ad84300d91bfc2ef51de85d4dcc	D_0__Bacteria; D_1__Firmicutes; D_2__Clostridia; D_3__Clostridiales; D_4__Lachnospiraceae
ASV_339	223f6e7225de2e36bb9cc0069867a6ae	D_0__Bacteria; D_1__Bacteroidetes; D_2__Bacteroidia; D_3__Bacteroidales; D_4__Rikenellaceae; D_5__Rikenellaceae RC9 gut group; D_6__metagenome
ASV_340	677fd0bf7efbcec78dcabeae964de2ff	D_0__Bacteria; D_1__Actinobacteria; D_2__Coriobacteriia; D_3__Coriobacteriales
ASV_341	619b49c4fb5d5795aa058814648dc447	D_0__Bacteria; D_1__Firmicutes; D_2__Clostridia; D_3__Clostridiales; D_4__Lachnospiraceae; D_5__Coprococcus 2
ASV_342	05dbecb3712b577eb6047bce7bbb2469	D_0__Bacteria; D_1__Firmicutes; D_2__Clostridia; D_3__Clostridiales; D_4__Christensenellaceae; D_5__Christensenellaceae R-7 group
ASV_343	c2d0b76670b652969bf28d7c896fb685	D_0__Bacteria; D_1__Bacteroidetes; D_2__Bacteroidia; D_3__Bacteroidales; D_4__Bacteroidaceae; D_5__Bacteroides
ASV_344	ef5ff769df1b158463c7b108a05d2566	D_0__Bacteria; D_1__Actinobacteria; D_2__Coriobacteriia; D_3__Coriobacteriales; D_4__Eggerthellaceae; D_5__Enterorhabdus; D_6__uncultured bacterium
ASV_345	0667e24cf47c2c4aa4f8f5bc27ebb455	D_0__Bacteria; D_1__Firmicutes; D_2__Clostridia; D_3__Clostridiales; D_4__Lachnospiraceae
ASV_346	c089725372b63f18d46152671828ca58	D_0__Bacteria; D_1__Firmicutes; D_2__Clostridia; D_3__Clostridiales; D_4__Lachnospiraceae; D_5__Dorea
ASV_347	29f70277e842be702856feab676f0f1b	D_0__Bacteria; D_1__Firmicutes; D_2__Clostridia; D_3__Clostridiales; D_4__Lachnospiraceae; D_5__Coprococcus 2
ASV_348	fa603c9b7646ddaf7f35242ab51895b8	D_0__Bacteria; D_1__Firmicutes; D_2__Clostridia; D_3__Clostridiales; D_4__Ruminococcaceae; D_5__Ruminococcaceae UCG-014
ASV_349	55decd692eeca5fef185f89d10bf91e8	D_0__Bacteria; D_1__Firmicutes; D_2__Clostridia; D_3__Clostridiales; D_4__Lachnospiraceae; D_5__[Eubacterium] ventriosum group
ASV_350	620a83c774f4b5d9a8c0d972668f1e11	D_0__Bacteria; D_1__Firmicutes; D_2__Clostridia; D_3__Clostridiales; D_4__Ruminococcaceae; D_5__Ruminococcus 1
ASV_351	00ee64d9a8e8072e27659ecd69df94ff	D_0__Bacteria; D_1__Firmicutes; D_2__Clostridia; D_3__Clostridiales; D_4__Lachnospiraceae
ASV_352	6dc78247fb624850e4da2797474a0cc6	D_0__Bacteria; D_1__Firmicutes; D_2__Clostridia; D_3__Clostridiales; D_4__Lachnospiraceae; D_5__[Eubacterium] ruminantium group; D_6__uncultured bacterium
ASV_353	2da8d8c0ead3b867af126e38276a2537	D_0__Bacteria; D_1__Firmicutes; D_2__Clostridia; D_3__Clostridiales; D_4__Ruminococcaceae; D_5__Faecalibacterium
ASV_354	7e5a2360e2a55c31b50bf9ccc3561b50	D_0__Bacteria; D_1__Firmicutes; D_2__Clostridia; D_3__Clostridiales; D_4__Lachnospiraceae
ASV_355	b42eede1f84d91d66a635a5a3b8d65f5	D_0__Bacteria; D_1__Proteobacteria; D_2__Gammaproteobacteria; D_3__Betaproteobacteriales; D_4__Burkholderiaceae; D_5__Parasutterella; D_6__uncultured organism
ASV_356	9beb0b6a4678ce9d779e0c46ce0bd0e1	D_0__Bacteria; D_1__Firmicutes; D_2__Clostridia; D_3__Clostridiales; D_4__Ruminococcaceae; D_5__Faecalibacterium
ASV_357	9770bb4be77a4177612a53b48bd4e679	D_0__Bacteria; D_1__Tenericutes; D_2__Mollicutes; D_3__Mollicutes RF39; D_4__uncultured bacterium; D_5__uncultured bacterium; D_6__uncultured bacterium
ASV_358	2aaec6090a6801dba7bf844cb21efc14	D_0__Bacteria; D_1__Proteobacteria; D_2__Gammaproteobacteria; D_3__Betaproteobacteriales; D_4__Burkholderiaceae; D_5__Parasutterella
ASV_359	7bd2d81f10bba754c15d8e950a0b1959	D_0__Bacteria; D_1__Bacteroidetes; D_2__Bacteroidia; D_3__Bacteroidales; D_4__Prevotellaceae; D_5__Alloprevotella
ASV_360	1bdae8b041e1c613e9c8215dd084ca87	D_0__Bacteria; D_1__Actinobacteria; D_2__Actinobacteria; D_3__Bifidobacteriales; D_4__Bifidobacteriaceae; D_5__Bifidobacterium
ASV_361	9c7567293de81981e1603801190d8b39	D_0__Bacteria; D_1__Firmicutes; D_2__Clostridia; D_3__Clostridiales; D_4__Lachnospiraceae; D_5__Anaerostipes
ASV_362	ce38e92e87450eb0de8d9594f8523341	D_0__Bacteria; D_1__Firmicutes; D_2__Clostridia; D_3__Clostridiales; D_4__Lachnospiraceae; D_5__Agathobacter
ASV_363	c209647cc7512c0646cd64b8229eb24d	D_0__Bacteria; D_1__Firmicutes; D_2__Clostridia; D_3__Clostridiales; D_4__Lachnospiraceae
ASV_364	3b640a610e9bd65b7801dc8eaf03c724	D_0__Bacteria; D_1__Bacteroidetes; D_2__Bacteroidia; D_3__Bacteroidales; D_4__Prevotellaceae; D_5__Prevotella 9
ASV_365	b23329c4bf80373c9207601286b87bc0	D_0__Bacteria; D_1__Firmicutes; D_2__Clostridia; D_3__Clostridiales; D_4__Lachnospiraceae; D_5__Coprococcus 2; D_6__Coprococcus eutactus
ASV_366	a7dfbb911c8b92b91dfe0bb01e5d16b6	D_0__Eukaryota; D_1__SAR; D_2__Stramenopiles; D_3__Incertae Sedis; D_4__Blastocystis
ASV_367	9e7c5e93c58b783c0768acd30f1278ec	D_0__Bacteria; D_1__Firmicutes; D_2__Clostridia; D_3__Clostridiales; D_4__Lachnospiraceae
ASV_368	f3ea157b24e293fa49d41477ff80aa0e	D_0__Bacteria; D_1__Firmicutes; D_2__Clostridia; D_3__Clostridiales; D_4__Ruminococcaceae; D_5__Faecalibacterium
ASV_369	16e5bf38efc9e9a6e62b9d4c9c19d221	D_0__Bacteria; D_1__Firmicutes; D_2__Clostridia; D_3__Clostridiales; D_4__Lachnospiraceae; D_5__Coprococcus 2
ASV_370	674a51b72c4b4edf41df7d99060eb86a	D_0__Bacteria; D_1__Actinobacteria; D_2__Coriobacteriia; D_3__Coriobacteriales
ASV_371	1a067660d799f38a3540c7298013fc89	D_0__Bacteria; D_1__Firmicutes; D_2__Bacilli; D_3__Lactobacillales
ASV_372	03d5fdc7eb7bc851e57c17a7393463fe	D_0__Bacteria; D_1__Firmicutes; D_2__Negativicutes; D_3__Selenomonadales; D_4__Acidaminococcaceae; D_5__Phascolarctobacterium
ASV_373	76e47d85fb91df1a302e592e847dea85	D_0__Bacteria; D_1__Firmicutes; D_2__Clostridia; D_3__Clostridiales; D_4__Lachnospiraceae; D_5__[Eubacterium] eligens group
ASV_374	ab135dcf0b15a7e7e340484251950799	D_0__Bacteria; D_1__Firmicutes; D_2__Clostridia; D_3__Clostridiales; D_4__Ruminococcaceae
ASV_375	9b9621b0075f094ffe47d1d0fee528fa	D_0__Bacteria; D_1__Bacteroidetes; D_2__Bacteroidia; D_3__Bacteroidales; D_4__Bacteroidaceae; D_5__Bacteroides
ASV_376	ca8227f486d256029ce7fa48f6c7dcff	D_0__Bacteria; D_1__Bacteroidetes; D_2__Bacteroidia; D_3__Bacteroidales; D_4__Prevotellaceae; D_5__Alloprevotella; D_6__Prevotellamassilia timonensis
ASV_377	9bbe40a8717314742b7db713fac3857e	D_0__Bacteria; D_1__Firmicutes; D_2__Clostridia; D_3__Clostridiales; D_4__Lachnospiraceae; D_5__[Eubacterium] xylanophilum group
ASV_378	53de8cec325bab0698e11ba34d0a6797	D_0__Bacteria; D_1__Firmicutes; D_2__Clostridia; D_3__Clostridiales; D_4__Ruminococcaceae; D_5__Ruminococcus 1; D_6__uncultured bacterium adhufec58
ASV_379	640cd3398c4b58646df0d06d3614685b	D_0__Bacteria; D_1__Firmicutes; D_2__Negativicutes; D_3__Selenomonadales; D_4__Veillonellaceae; D_5__Dialister; D_6__Dialister succinatiphilus YIT 11850
ASV_380	b9e2a83832bd4815cd736a8d0028d5d3	D_0__Bacteria; D_1__Bacteroidetes; D_2__Bacteroidia; D_3__Bacteroidales; D_4__Prevotellaceae; D_5__uncultured
ASV_381	e3cf47bbfb1988f41c6dcdebca1e8ba3	D_0__Bacteria; D_1__Firmicutes; D_2__Clostridia; D_3__Clostridiales; D_4__Lachnospiraceae; D_5__Coprococcus 2
ASV_382	d0c680981acfeda840f563ad182142ae	D_0__Bacteria; D_1__Firmicutes; D_2__Clostridia; D_3__Clostridiales; D_4__Lachnospiraceae; D_5__Agathobacter
ASV_383	ec8ff7584c672191c03c52ab5c7f08fc	D_0__Bacteria; D_1__Firmicutes; D_2__Clostridia; D_3__Clostridiales; D_4__Lachnospiraceae; D_5__Lachnospiraceae FCS020 group; D_6__uncultured organism
ASV_384	9e70293eeb59e4a1f2a83adf7ac3ad5f	D_0__Bacteria; D_1__Firmicutes; D_2__Bacilli; D_3__Lactobacillales; D_4__Streptococcaceae; D_5__Streptococcus
ASV_385	cae01c846913af40ae7b5ddea9ac4a9d	D_0__Bacteria; D_1__Firmicutes; D_2__Clostridia; D_3__Clostridiales; D_4__Lachnospiraceae; D_5__Coprococcus 1
ASV_386	7298d69fc17a44fd73b67713204c84db	D_0__Bacteria; D_1__Firmicutes; D_2__Clostridia; D_3__Clostridiales; D_4__Lachnospiraceae; D_5__[Ruminococcus] gauvreauii group
ASV_387	d72cb44d1dcaebc337836c646dde1695	D_0__Bacteria; D_1__Firmicutes; D_2__Clostridia; D_3__Clostridiales; D_4__Christensenellaceae; D_5__Christensenellaceae R-7 group
ASV_388	d7f018265eb51b71ec925d0ac175d4ba	D_0__Bacteria; D_1__Firmicutes; D_2__Clostridia; D_3__Clostridiales; D_4__Ruminococcaceae; D_5__Subdoligranulum
ASV_389	6df4130bfdcba13e08bcb404485fc5dc	D_0__Bacteria; D_1__Firmicutes; D_2__Clostridia; D_3__Clostridiales; D_4__Lachnospiraceae; D_5__Blautia; D_6__Blautia massiliensis
ASV_390	971506915b4866cac0a9365556325d4d	D_0__Bacteria; D_1__Bacteroidetes; D_2__Bacteroidia; D_3__Bacteroidales; D_4__Rikenellaceae; D_5__Alistipes; D_6__Alistipes indistinctus YIT 12060
ASV_391	eee0fe60ca4de9bccee6a014f2a06c39	D_0__Bacteria
ASV_392	2b4202146cfaa7e212112bfb11cfdb8e	D_0__Bacteria; D_1__Firmicutes; D_2__Clostridia; D_3__Clostridiales; D_4__Lachnospiraceae; D_5__Roseburia
ASV_393	54d26f4ece831fd4541241d51633afbe	D_0__Bacteria; D_1__Firmicutes; D_2__Clostridia; D_3__Clostridiales; D_4__Ruminococcaceae; D_5__Ruminococcaceae UCG-005
ASV_394	f890639ca60055c3cd5be02356656895	D_0__Bacteria; D_1__Firmicutes; D_2__Clostridia; D_3__Clostridiales; D_4__Lachnospiraceae
ASV_395	6f19a65352837008cec94a46f7c9f569	D_0__Bacteria; D_1__Firmicutes; D_2__Clostridia; D_3__Clostridiales; D_4__Lachnospiraceae; D_5__Lachnospiraceae NK4A136 group
ASV_396	439db0b1d2191605a095f9530e8f320d	D_0__Bacteria; D_1__Firmicutes; D_2__Clostridia; D_3__Clostridiales; D_4__Ruminococcaceae
ASV_397	2b4ca2a1e2dd1a4ab24e51d88e134e02	D_0__Bacteria; D_1__Actinobacteria; D_2__Coriobacteriia; D_3__Coriobacteriales; D_4__Coriobacteriaceae; D_5__Collinsella
ASV_398	a7f3618681a453ece5d0586887cce06e	D_0__Bacteria; D_1__Firmicutes; D_2__Clostridia; D_3__Clostridiales; D_4__Lachnospiraceae; D_5__[Eubacterium] ventriosum group; D_6__uncultured organism
ASV_399	cf352f4f7de200c44ac35b4668218768	D_0__Bacteria; D_1__Firmicutes; D_2__Erysipelotrichia; D_3__Erysipelotrichales; D_4__Erysipelotrichaceae
ASV_400	26b6553aa8032988eb3977fb66ee853e	D_0__Bacteria; D_1__Firmicutes; D_2__Clostridia; D_3__Clostridiales; D_4__Lachnospiraceae; D_5__Blautia
ASV_401	b92ab3db72d0bd53241c10726469b19a	D_0__Bacteria; D_1__Firmicutes; D_2__Negativicutes; D_3__Selenomonadales; D_4__Veillonellaceae; D_5__Veillonella
ASV_402	3882308b44b189457240d175bff51474	D_0__Bacteria; D_1__Firmicutes; D_2__Erysipelotrichia; D_3__Erysipelotrichales; D_4__Erysipelotrichaceae; D_5__Erysipelotrichaceae UCG-003
ASV_403	d0ff3b71d9297206e548d3d03b95fbb2	D_0__Bacteria; D_1__Firmicutes; D_2__Clostridia; D_3__Clostridiales; D_4__Ruminococcaceae; D_5__[Eubacterium] coprostanoligenes group
ASV_404	55e7dd15d7457e07ef3f4b69a7399434	D_0__Bacteria; D_1__Bacteroidetes; D_2__Bacteroidia; D_3__Bacteroidales; D_4__Tannerellaceae; D_5__Parabacteroides
ASV_405	9d5f55be5df12577e9e220578054e8b6	D_0__Bacteria; D_1__Firmicutes; D_2__Clostridia; D_3__Clostridiales; D_4__Ruminococcaceae; D_5__Faecalibacterium
ASV_406	9a5cb2ffda70a07063381343917287ae	D_0__Bacteria; D_1__Bacteroidetes; D_2__Bacteroidia; D_3__Bacteroidales; D_4__Prevotellaceae; D_5__Prevotella 9
ASV_407	d116fc0fd3079e4643af35e6f29d4334	D_0__Bacteria; D_1__Bacteroidetes; D_2__Bacteroidia; D_3__Bacteroidales; D_4__Prevotellaceae; D_5__Prevotella 2
ASV_408	c5bdd85baf52406d4e7acd66cddc0fef	D_0__Bacteria; D_1__Firmicutes; D_2__Clostridia; D_3__Clostridiales; D_4__Lachnospiraceae; D_5__Blautia; D_6__Blautia massiliensis
ASV_409	3bb84dceb1f5e444d8c75668d4aadaa2	D_0__Bacteria; D_1__Firmicutes; D_2__Clostridia; D_3__Clostridiales; D_4__Lachnospiraceae
ASV_410	6ba4af92e40979ca3d8f980f6e73f3f5	D_0__Bacteria; D_1__Firmicutes; D_2__Clostridia; D_3__Clostridiales; D_4__Lachnospiraceae; D_5__Lachnospiraceae ND3007 group
ASV_411	08d1bb76d8d19cfb09f922ecac3ad7b0	D_0__Bacteria; D_1__Firmicutes; D_2__Clostridia; D_3__Clostridiales; D_4__Lachnospiraceae
ASV_412	227dde46b0eeee18f752926f6050b356	D_0__Bacteria; D_1__Proteobacteria; D_2__Gammaproteobacteria; D_3__Betaproteobacteriales; D_4__Burkholderiaceae; D_5__Parasutterella
ASV_413	a5c324bedc7e9a1beca1b1e29131afd0	D_0__Bacteria; D_1__Firmicutes; D_2__Clostridia; D_3__Clostridiales; D_4__Lachnospiraceae; D_5__Anaerosporobacter; D_6__uncultured organism
ASV_414	adc200a428fed23a621097c3f8dd7b59	D_0__Bacteria; D_1__Tenericutes; D_2__Mollicutes; D_3__Mollicutes RF39; D_4__metagenome; D_5__metagenome; D_6__metagenome
ASV_415	e217303a94bc24f30746566cf4293985	D_0__Bacteria; D_1__Bacteroidetes; D_2__Bacteroidia; D_3__Bacteroidales; D_4__Prevotellaceae; D_5__Prevotella 9
ASV_416	f03e4d5af74c3bb42e2c2cce9f24f634	D_0__Bacteria; D_1__Firmicutes; D_2__Clostridia; D_3__Clostridiales; D_4__Lachnospiraceae; D_5__Roseburia
ASV_417	9833fdd0bd58cd4b71b341e4b09e0ee9	D_0__Bacteria; D_1__Firmicutes; D_2__Clostridia; D_3__Clostridiales; D_4__Ruminococcaceae
ASV_418	2679e5a9523c474e58833f96b13f7618	D_0__Bacteria; D_1__Firmicutes; D_2__Clostridia; D_3__Clostridiales; D_4__Lachnospiraceae
ASV_419	a458603f9483b932cbf25d0bdeb1ddbd	D_0__Bacteria; D_1__Actinobacteria; D_2__Coriobacteriia; D_3__Coriobacteriales; D_4__Eggerthellaceae; D_5__Slackia; D_6__Slackia piriformis YIT 12062
ASV_420	07e86a20416bee89128612a8a5a85ef4	D_0__Bacteria; D_1__Firmicutes; D_2__Clostridia; D_3__Clostridiales; D_4__Ruminococcaceae; D_5__[Eubacterium] coprostanoligenes group
ASV_421	e887a3d79d3daba814491730b2d83459	D_0__Bacteria; D_1__Firmicutes; D_2__Clostridia; D_3__Clostridiales; D_4__Lachnospiraceae
ASV_422	2f6b1a3a0d8a28154ff01e2fbf190d76	D_0__Bacteria; D_1__Firmicutes; D_2__Clostridia; D_3__Clostridiales; D_4__Lachnospiraceae; D_5__Blautia; D_6__Blautia sp. Marseille-P3387
ASV_423	3e4b34066f6ffc630d37764477855431	D_0__Bacteria; D_1__Bacteroidetes; D_2__Bacteroidia; D_3__Bacteroidales; D_4__Bacteroidaceae; D_5__Bacteroides; D_6__Bacteroides massiliensis B84634 = Timone 84634 = DSM 17679 = JCM 13223
ASV_424	5a5b57dd919dd5ec7adadba4075cd5e1	D_0__Bacteria; D_1__Bacteroidetes; D_2__Bacteroidia; D_3__Bacteroidales; D_4__Muribaculaceae; D_5__uncultured Porphyromonadaceae bacterium; D_6__uncultured Porphyromonadaceae bacterium
ASV_425	521d1e875c231bce0626c12409771762	D_0__Bacteria; D_1__Actinobacteria; D_2__Coriobacteriia; D_3__Coriobacteriales; D_4__Eggerthellaceae; D_5__Slackia
ASV_426	7465455e84eee8671dbbe6767f6a1fa1	D_0__Bacteria; D_1__Firmicutes; D_2__Clostridia; D_3__Clostridiales; D_4__Lachnospiraceae; D_5__[Ruminococcus] torques group
ASV_427	705674855d6ac685714977d99750b13f	D_0__Bacteria; D_1__Firmicutes; D_2__Clostridia; D_3__Clostridiales; D_4__Lachnospiraceae; D_5__Lachnoclostridium; D_6__uncultured Firmicutes bacterium
ASV_428	7f7a7654048888632d95650aa90dd969	D_0__Bacteria; D_1__Bacteroidetes; D_2__Bacteroidia; D_3__Bacteroidales; D_4__Prevotellaceae; D_5__Prevotellaceae NK3B31 group; D_6__uncultured organism
ASV_429	7fb6f1b511913718d4c17351d6f8c87f	D_0__Bacteria; D_1__Firmicutes; D_2__Clostridia; D_3__Clostridiales; D_4__Lachnospiraceae
ASV_430	79654e54097f6e712808a73dba3ea4ef	D_0__Bacteria; D_1__Bacteroidetes; D_2__Bacteroidia; D_3__Bacteroidales; D_4__Prevotellaceae; D_5__uncultured; D_6__uncultured bacterium
ASV_431	488a92b6ad64f24c60ac59de843e8abc	D_0__Bacteria; D_1__Firmicutes; D_2__Clostridia; D_3__Clostridiales; D_4__Lachnospiraceae; D_5__Lachnospiraceae ND3007 group; D_6__uncultured Clostridiales bacterium
ASV_432	1b7f14f8afc9e74a6f67b6099d9ed4e4	D_0__Bacteria; D_1__Firmicutes; D_2__Clostridia; D_3__Clostridiales; D_4__Ruminococcaceae
ASV_433	db9dc35da3170c81b2fcf14d8165c19a	D_0__Bacteria; D_1__Firmicutes; D_2__Clostridia; D_3__Clostridiales; D_4__Ruminococcaceae; D_5__Faecalibacterium
ASV_434	1ec66e527f3a458c932003cc087dedb0	D_0__Bacteria; D_1__Firmicutes; D_2__Clostridia; D_3__Clostridiales; D_4__Lachnospiraceae; D_5__Hungatella
ASV_435	f818085855438c6f3413f492fe3689c3	D_0__Bacteria; D_1__Firmicutes; D_2__Clostridia; D_3__Clostridiales; D_4__Lachnospiraceae; D_5__Blautia; D_6__Ruminococcus sp. JC304
ASV_436	0121a3f09a417958034f980f4bb0f923	D_0__Bacteria; D_1__Actinobacteria; D_2__Coriobacteriia; D_3__Coriobacteriales; D_4__Eggerthellaceae; D_5__uncultured; D_6__uncultured bacterium
ASV_437	3007fa121dce43dbcfec54dd3766917e	D_0__Bacteria; D_1__Actinobacteria; D_2__Coriobacteriia; D_3__Coriobacteriales; D_4__Coriobacteriales Incertae Sedis; D_5__uncultured; D_6__uncultured organism
ASV_438	3dad2f2baf560506cc6da519ca0bd227	D_0__Bacteria; D_1__Bacteroidetes; D_2__Bacteroidia; D_3__Bacteroidales; D_4__Muribaculaceae; D_5__uncultured Porphyromonadaceae bacterium; D_6__uncultured Porphyromonadaceae bacterium
ASV_439	3d5ce4fca7c40b6efcf469e93f49d954	D_0__Bacteria; D_1__Firmicutes; D_2__Erysipelotrichia; D_3__Erysipelotrichales; D_4__Erysipelotrichaceae
ASV_440	3144211873e2275a205985a4e0aa082f	D_0__Bacteria; D_1__Actinobacteria; D_2__Coriobacteriia; D_3__Coriobacteriales; D_4__Eggerthellaceae; D_5__Senegalimassilia
ASV_441	6a2e993ba60abf51f3a1c7cfad43d425	D_0__Bacteria; D_1__Firmicutes; D_2__Clostridia; D_3__Clostridiales; D_4__Lachnospiraceae; D_5__[Eubacterium] hallii group
ASV_442	12007f2816550f47e49a864841f7e558	D_0__Bacteria; D_1__Firmicutes; D_2__Clostridia; D_3__Clostridiales; D_4__Lachnospiraceae; D_5__Anaerostipes
ASV_443	71336885a3caa72ee0c3c14035c8dd69	D_0__Bacteria; D_1__Proteobacteria; D_2__Gammaproteobacteria; D_3__Enterobacteriales; D_4__Enterobacteriaceae
ASV_444	7f795651073e4ede831302f3a1897318	D_0__Bacteria; D_1__Bacteroidetes; D_2__Bacteroidia; D_3__Bacteroidales; D_4__Tannerellaceae; D_5__Parabacteroides; D_6__Parabacteroides distasonis str. 3999B T(B) 6
ASV_445	a9f85ee35a1851b80bead389f5101a92	D_0__Bacteria; D_1__Firmicutes; D_2__Clostridia; D_3__Clostridiales; D_4__Lachnospiraceae; D_5__Lachnospiraceae NK4A136 group
ASV_446	fdca56672994816776151b5e265da49b	D_0__Bacteria; D_1__Firmicutes; D_2__Clostridia; D_3__Clostridiales; D_4__Lachnospiraceae; D_5__Sellimonas
ASV_447	1ae32cb3d8adf5d49a2fe4a8b5c7a7ee	D_0__Bacteria; D_1__Cyanobacteria; D_2__Oxyphotobacteria; D_3__Chloroplast
ASV_448	514a3d92be2b5711f72b6c324bde6f90	D_0__Bacteria; D_1__Firmicutes; D_2__Clostridia; D_3__Clostridiales; D_4__Lachnospiraceae; D_5__Agathobacter; D_6__uncultured bacterium
ASV_449	5a7083131b1c1ac90b4dd6c2062d5147	D_0__Bacteria; D_1__Firmicutes; D_2__Clostridia; D_3__Clostridiales; D_4__Ruminococcaceae; D_5__Ruminococcaceae UCG-002
ASV_450	c0a98b87908ff7176588138fd361eba5	D_0__Bacteria; D_1__Firmicutes; D_2__Clostridia; D_3__Clostridiales; D_4__Lachnospiraceae; D_5__[Eubacterium] hallii group
ASV_451	aa6704ace446a564880d8b13759db0e1	D_0__Bacteria; D_1__Firmicutes; D_2__Clostridia; D_3__Clostridiales; D_4__Lachnospiraceae
ASV_452	68d0bbbfa23df84ceea7e0aaadadbf33	D_0__Bacteria; D_1__Actinobacteria; D_2__Coriobacteriia; D_3__Coriobacteriales; D_4__Coriobacteriaceae; D_5__Collinsella
ASV_453	c5c92dc4e3b5498a076eca669ab3c333	D_0__Bacteria; D_1__Actinobacteria; D_2__Coriobacteriia; D_3__Coriobacteriales; D_4__Eggerthellaceae; D_5__Slackia
ASV_454	4b5f295165e5174fd6dcddbde278f347	D_0__Bacteria; D_1__Firmicutes; D_2__Clostridia; D_3__Clostridiales; D_4__Lachnospiraceae; D_5__Blautia
ASV_455	b6f09e37c00ed8c034d3801468c642ed	D_0__Bacteria; D_1__Firmicutes; D_2__Clostridia; D_3__Clostridiales; D_4__Ruminococcaceae
ASV_456	b3cf8ad3ca5184267f33fba56a68faf7	D_0__Bacteria; D_1__Bacteroidetes; D_2__Bacteroidia; D_3__Bacteroidales; D_4__Muribaculaceae; D_5__uncultured bacterium; D_6__uncultured bacterium
ASV_457	7c4b5a7fb3e3fdd0599cf0e53b1e4ffb	D_0__Bacteria; D_1__Firmicutes; D_2__Clostridia; D_3__Clostridiales; D_4__Ruminococcaceae; D_5__Faecalibacterium
ASV_458	c72e82021635e7fd7ac38b92f7c07349	D_0__Bacteria; D_1__Firmicutes; D_2__Clostridia; D_3__Clostridiales; D_4__Ruminococcaceae; D_5__Ruminococcus 1
ASV_459	0ff59461c6dabb27952f00feb25a486b	D_0__Bacteria; D_1__Bacteroidetes; D_2__Bacteroidia; D_3__Bacteroidales; D_4__Rikenellaceae; D_5__Rikenellaceae RC9 gut group
ASV_460	e21a2523d7f3155dd578180531d4b640	D_0__Bacteria; D_1__Firmicutes; D_2__Clostridia; D_3__Clostridiales; D_4__Lachnospiraceae; D_5__Agathobacter; D_6__Eubacterium ramulus
ASV_461	af5a033b5dc30487df4f14df7142e56f	D_0__Bacteria; D_1__Actinobacteria; D_2__Coriobacteriia; D_3__Coriobacteriales; D_4__Eggerthellaceae; D_5__Slackia
ASV_462	f71cb4c221f99617c16d11ff60cd06d7	D_0__Bacteria; D_1__Actinobacteria; D_2__Coriobacteriia; D_3__Coriobacteriales; D_4__Eggerthellaceae; D_5__Slackia
ASV_463	78f6d39cc4903e85cee09203a8e3b381	D_0__Bacteria; D_1__Proteobacteria; D_2__Gammaproteobacteria; D_3__Betaproteobacteriales; D_4__Burkholderiaceae; D_5__Sutterella
ASV_464	2da0888c547eaf0b6cc318ae737256be	D_0__Bacteria; D_1__Firmicutes; D_2__Clostridia; D_3__Clostridiales; D_4__Lachnospiraceae; D_5__[Eubacterium] eligens group
ASV_465	0b5cd504fc275ec6b695bff3d04cf117	D_0__Bacteria; D_1__Firmicutes; D_2__Clostridia; D_3__Clostridiales; D_4__Lachnospiraceae; D_5__Fusicatenibacter
ASV_466	a84506d56b05f10a9714fdda13322fea	D_0__Bacteria; D_1__Firmicutes; D_2__Clostridia; D_3__Clostridiales; D_4__Christensenellaceae; D_5__Christensenellaceae R-7 group
ASV_467	8303900d6a849eb40d30a0eaef1a3260	D_0__Bacteria; D_1__Firmicutes; D_2__Clostridia; D_3__Clostridiales; D_4__Lachnospiraceae
ASV_468	e9943b75fef8b605e5c89be934038357	D_0__Bacteria; D_1__Firmicutes; D_2__Clostridia; D_3__Clostridiales; D_4__Ruminococcaceae; D_5__Ruminococcaceae UCG-014
ASV_469	ac80c94b71986622c7eb56589e2b0e1a	D_0__Bacteria; D_1__Firmicutes; D_2__Clostridia; D_3__Clostridiales; D_4__Lachnospiraceae
ASV_470	069a6b39131c416cdd0435f74e3b8f15	D_0__Bacteria; D_1__Actinobacteria; D_2__Coriobacteriia; D_3__Coriobacteriales; D_4__Eggerthellaceae; D_5__Senegalimassilia
ASV_471	28f91b7f976b30b165a8c7113fe57383	D_0__Bacteria; D_1__Firmicutes; D_2__Clostridia; D_3__Clostridiales; D_4__Ruminococcaceae; D_5__Faecalibacterium
ASV_472	d202a1ffd294c9be733f38df04838116	D_0__Bacteria; D_1__Bacteroidetes; D_2__Bacteroidia; D_3__Bacteroidales; D_4__Rikenellaceae; D_5__Alistipes
ASV_473	37ef9c38e8a3d0605bed182ff68d63d1	D_0__Bacteria; D_1__Firmicutes; D_2__Clostridia; D_3__Clostridiales; D_4__Lachnospiraceae; D_5__[Eubacterium] ruminantium group
ASV_474	03799d66dcd54065d2c0d116d49c0cdd	D_0__Bacteria; D_1__Proteobacteria; D_2__Gammaproteobacteria; D_3__Betaproteobacteriales; D_4__Burkholderiaceae; D_5__Sutterella
ASV_475	033fdec5ad62d66ed67fe6c424e377f0	D_0__Bacteria; D_1__Firmicutes; D_2__Clostridia; D_3__Clostridiales; D_4__Ruminococcaceae; D_5__Ruminococcaceae UCG-014
ASV_476	21d334f34044f1d06c9c98661f9827f2	D_0__Bacteria; D_1__Bacteroidetes; D_2__Bacteroidia; D_3__Bacteroidales; D_4__Prevotellaceae; D_5__Alloprevotella; D_6__Prevotellamassilia timonensis
ASV_477	db35e8ff4ffb0cccd4243ec41cfe9348	D_0__Bacteria; D_1__Firmicutes; D_2__Clostridia; D_3__Clostridiales; D_4__Ruminococcaceae; D_5__Faecalibacterium
ASV_478	733bbf97ec2af96eeda73f465a744010	D_0__Bacteria; D_1__Bacteroidetes; D_2__Bacteroidia; D_3__Bacteroidales; D_4__Tannerellaceae; D_5__Parabacteroides
ASV_479	50c8ee27ad9a1c85d44f02285f0c89d0	D_0__Bacteria; D_1__Firmicutes; D_2__Clostridia; D_3__Clostridiales; D_4__Ruminococcaceae
ASV_480	d7c8509c58de280f32adc94795be02a3	D_0__Bacteria; D_1__Firmicutes; D_2__Clostridia; D_3__Clostridiales; D_4__Ruminococcaceae; D_5__Faecalibacterium
ASV_481	553c278e6114da999bc5c6ca8000fb16	D_0__Bacteria; D_1__Proteobacteria; D_2__Deltaproteobacteria; D_3__Desulfovibrionales; D_4__Desulfovibrionaceae; D_5__Desulfovibrio; D_6__gut metagenome
ASV_482	f00ba2880ac0abd3e138d6a8d4a45256	D_0__Bacteria; D_1__Firmicutes; D_2__Clostridia; D_3__Clostridiales; D_4__Lachnospiraceae; D_5__Roseburia
ASV_483	78ed9cf4179590b27ef4c0fb2c8b39cf	D_0__Bacteria; D_1__Firmicutes; D_2__Clostridia; D_3__Clostridiales; D_4__Family XIII; D_5__Family XIII AD3011 group; D_6__uncultured organism
ASV_484	846d0fb479b05ce491ff7362fba5fd65	D_0__Bacteria; D_1__Firmicutes; D_2__Erysipelotrichia; D_3__Erysipelotrichales; D_4__Erysipelotrichaceae; D_5__Erysipelatoclostridium; D_6__[Clostridium] spiroforme DSM 1552
ASV_485	bee1d32289f0d6f2e0f0935be9ca8e92	D_0__Bacteria; D_1__Firmicutes; D_2__Clostridia; D_3__Clostridiales; D_4__Lachnospiraceae; D_5__Blautia; D_6__Blautia massiliensis
ASV_486	bdf4e942b1d90e89a05986e2494da141	D_0__Bacteria; D_1__Firmicutes; D_2__Clostridia; D_3__Clostridiales; D_4__Lachnospiraceae; D_5__Marvinbryantia
ASV_487	5c103a5beb6f5c6bdcfa0bf848c29de3	D_0__Bacteria; D_1__Firmicutes; D_2__Clostridia; D_3__Clostridiales; D_4__Lachnospiraceae
ASV_488	6c78a68e65ed29a018a0b7a875b460e2	D_0__Bacteria; D_1__Firmicutes; D_2__Clostridia; D_3__Clostridiales; D_4__Lachnospiraceae; D_5__Agathobacter; D_6__Eubacterium ramulus
ASV_489	730d9c5858c096ff34979d2ccd068ac9	D_0__Bacteria; D_1__Firmicutes; D_2__Clostridia; D_3__Clostridiales; D_4__Lachnospiraceae; D_5__Lachnospiraceae UCG-001
ASV_490	b8434b60f6d47884bc8a878215f8c9c6	D_0__Bacteria; D_1__Firmicutes; D_2__Clostridia; D_3__Clostridiales; D_4__Lachnospiraceae; D_5__Coprococcus 2
ASV_491	c9c0b351ef170da8ddf1edf13427ed52	D_0__Bacteria; D_1__Bacteroidetes; D_2__Bacteroidia; D_3__Bacteroidales; D_4__Rikenellaceae; D_5__Alistipes; D_6__Faecalibacterium prausnitzii
ASV_492	f97f70d733b5c70fe4364b5f54bdb922	D_0__Bacteria; D_1__Proteobacteria; D_2__Gammaproteobacteria; D_3__Betaproteobacteriales; D_4__Burkholderiaceae; D_5__Parasutterella
ASV_493	13fa160ba74f9c47aeb1dbfa2fb934a2	D_0__Bacteria; D_1__Firmicutes; D_2__Erysipelotrichia; D_3__Erysipelotrichales; D_4__Erysipelotrichaceae; D_5__Turicibacter
ASV_494	484d39cd85a02138d3836f0723656b31	D_0__Bacteria; D_1__Firmicutes; D_2__Clostridia; D_3__Clostridiales; D_4__Lachnospiraceae; D_5__Tyzzerella 4
ASV_495	c971128c465319ed7fc61825e53d3c2a	D_0__Bacteria; D_1__Firmicutes; D_2__Clostridia; D_3__Clostridiales; D_4__Ruminococcaceae; D_5__Butyricicoccus
ASV_496	5d5db2077a3d6b8428a3d508418d8ff6	D_0__Bacteria; D_1__Firmicutes; D_2__Clostridia; D_3__Clostridiales; D_4__Lachnospiraceae
ASV_497	cd2f1d5a878ff1a8668535bc6f5c9f16	D_0__Bacteria; D_1__Bacteroidetes; D_2__Bacteroidia; D_3__Bacteroidales; D_4__Rikenellaceae; D_5__Alistipes
ASV_498	895cdb5e053de0b55c98996578e356c0	D_0__Bacteria; D_1__Bacteroidetes; D_2__Bacteroidia; D_3__Bacteroidales; D_4__Prevotellaceae; D_5__Prevotella 2
ASV_499	1f32bb33d8f5d83c8a7ca20a1f74012f	D_0__Bacteria; D_1__Actinobacteria; D_2__Coriobacteriia; D_3__Coriobacteriales; D_4__Atopobiaceae; D_5__Libanicoccus; D_6__uncultured bacterium
ASV_500	7743d639abddf98e7ac160ef09a9ff53	D_0__Bacteria; D_1__Firmicutes; D_2__Clostridia; D_3__Clostridiales; D_4__Lachnospiraceae; D_5__[Eubacterium] hallii group
ASV_501	a1278a0903246d8fcf96560273032743	D_0__Bacteria; D_1__Bacteroidetes; D_2__Bacteroidia; D_3__Bacteroidales; D_4__Bacteroidaceae; D_5__Bacteroides
ASV_502	abe152f1a0ef1372d5e00e43179d380b	D_0__Bacteria; D_1__Bacteroidetes; D_2__Bacteroidia; D_3__Bacteroidales; D_4__Prevotellaceae; D_5__Prevotella 7
ASV_503	0a10219c65e5fbf4ec7d95f40e552539	D_0__Bacteria; D_1__Actinobacteria; D_2__Coriobacteriia; D_3__Coriobacteriales; D_4__Eggerthellaceae; D_5__Slackia
ASV_504	f946a1874d7b92ffe05a9ee58abfbeee	D_0__Bacteria; D_1__Firmicutes; D_2__Clostridia; D_3__Clostridiales; D_4__Ruminococcaceae; D_5__Flavonifractor
ASV_505	6d7588b4860a6903d557d46ac151af19	D_0__Bacteria; D_1__Firmicutes; D_2__Clostridia; D_3__Clostridiales; D_4__Lachnospiraceae; D_5__Blautia
ASV_506	6eda11009d8eb68d840c6cf58b3e9d62	D_0__Bacteria; D_1__Firmicutes; D_2__Clostridia; D_3__Clostridiales; D_4__Lachnospiraceae
ASV_507	6efc5793a438b729a6f5dc3bf4d1d546	D_0__Bacteria; D_1__Firmicutes; D_2__Clostridia; D_3__Clostridiales; D_4__Ruminococcaceae; D_5__Faecalibacterium
ASV_508	ce9e65d8f343e8ed32be78fe5776f69f	D_0__Bacteria; D_1__Firmicutes; D_2__Clostridia; D_3__Clostridiales; D_4__Lachnospiraceae; D_5__Coprococcus 2
ASV_509	f862776d1223632d9a77c44f69e9d103	D_0__Bacteria; D_1__Bacteroidetes; D_2__Bacteroidia; D_3__Bacteroidales; D_4__Muribaculaceae
ASV_510	ee76005b0fa3ce5cc9a887caf7ec3518	D_0__Bacteria; D_1__Firmicutes; D_2__Clostridia; D_3__Clostridiales; D_4__Ruminococcaceae; D_5__Ruminococcaceae NK4A214 group
ASV_511	5a043c996f42a4946c95f6d042d0dcb9	D_0__Bacteria; D_1__Firmicutes; D_2__Clostridia; D_3__Clostridiales; D_4__Lachnospiraceae
ASV_512	65ac75a13f7c88d9687fc98539c06693	D_0__Bacteria; D_1__Firmicutes; D_2__Clostridia; D_3__Clostridiales; D_4__Lachnospiraceae; D_5__Lachnospiraceae NK4A136 group
ASV_513	e7837ffc05b5cbfea61fdee1211c936a	D_0__Bacteria; D_1__Firmicutes; D_2__Clostridia; D_3__Clostridiales; D_4__Lachnospiraceae; D_5__Lachnospiraceae UCG-001
ASV_514	ae6f183779d4f602599848dc9f57d647	D_0__Bacteria; D_1__Firmicutes; D_2__Clostridia; D_3__Clostridiales; D_4__Lachnospiraceae; D_5__Fusicatenibacter
ASV_515	0a11e30eeb3c4caaef59f62f193147ac	D_0__Bacteria; D_1__Firmicutes; D_2__Clostridia; D_3__Clostridiales; D_4__Family XIII
ASV_516	12ba7eb1d21fda64f892bbe97cb8697d	D_0__Bacteria; D_1__Bacteroidetes; D_2__Bacteroidia; D_3__Bacteroidales; D_4__Prevotellaceae; D_5__Prevotella 2
ASV_517	e06b3780b3560bb0c3eac62d322d5d80	D_0__Bacteria; D_1__Bacteroidetes; D_2__Bacteroidia; D_3__Bacteroidales; D_4__Bacteroidaceae; D_5__Bacteroides
ASV_518	44be8825364e1016985f3b0651e706e1	D_0__Bacteria; D_1__Firmicutes; D_2__Clostridia; D_3__Clostridiales; D_4__Family XIII; D_5__Family XIII AD3011 group; D_6__gut metagenome
ASV_519	093f9507b15db8a934770e001d2b7b40	D_0__Bacteria; D_1__Firmicutes; D_2__Erysipelotrichia; D_3__Erysipelotrichales; D_4__Erysipelotrichaceae; D_5__Holdemanella
ASV_520	f731ae1eb075c968be744fbfb0254b39	D_0__Bacteria; D_1__Firmicutes; D_2__Erysipelotrichia; D_3__Erysipelotrichales; D_4__Erysipelotrichaceae
ASV_521	bfe0674f39601ea285e2c93d95109c93	D_0__Bacteria; D_1__Firmicutes; D_2__Clostridia; D_3__Clostridiales; D_4__Lachnospiraceae; D_5__[Eubacterium] hallii group
ASV_522	3e1d1243be95d951fc199eae90830b78	D_0__Bacteria; D_1__Actinobacteria; D_2__Coriobacteriia; D_3__Coriobacteriales; D_4__Eggerthellaceae; D_5__Adlercreutzia; D_6__uncultured bacterium
ASV_523	96923a348c51a0ef83537863e46644ed	D_0__Bacteria; D_1__Firmicutes; D_2__Clostridia; D_3__Clostridiales; D_4__Lachnospiraceae; D_5__Lachnospiraceae UCG-001
ASV_524	afa1f2beb3903f48d5429585f8e82269	D_0__Bacteria; D_1__Firmicutes; D_2__Clostridia; D_3__Clostridiales; D_4__Ruminococcaceae; D_5__Ruminococcaceae UCG-014
ASV_525	d5a950a0a85156c390507ce4b18a8db5	D_0__Bacteria; D_1__Bacteroidetes; D_2__Bacteroidia; D_3__Bacteroidales; D_4__Bacteroidaceae; D_5__Bacteroides
ASV_526	eff25f96471223ac524455f2c564b935	D_0__Bacteria; D_1__Bacteroidetes; D_2__Bacteroidia; D_3__Bacteroidales; D_4__Muribaculaceae; D_5__uncultured bacterium; D_6__uncultured bacterium
ASV_527	fbd593d21467c5684ef0b58c98111ac7	D_0__Bacteria; D_1__Firmicutes; D_2__Clostridia; D_3__Clostridiales; D_4__Ruminococcaceae; D_5__Ruminococcaceae UCG-014
ASV_528	706e59b2f7432339c35fc4421c8430ce	D_0__Bacteria; D_1__Actinobacteria; D_2__Coriobacteriia; D_3__Coriobacteriales; D_4__Atopobiaceae; D_5__Olsenella
ASV_529	b7c1984635d2bd0cb89cc91f832a2928	D_0__Bacteria; D_1__Firmicutes; D_2__Clostridia; D_3__Clostridiales; D_4__Lachnospiraceae; D_5__Lachnoclostridium
ASV_530	1e3c6a25a1d6faa8d54f0784c1f49965	D_0__Bacteria; D_1__Firmicutes; D_2__Clostridia; D_3__Clostridiales; D_4__Lachnospiraceae; D_5__Howardella; D_6__uncultured organism
ASV_531	b0b9a3ad582d8926c59bac461e54944a	D_0__Bacteria; D_1__Firmicutes; D_2__Clostridia; D_3__Clostridiales; D_4__Ruminococcaceae; D_5__Ruminiclostridium 6
ASV_532	5a2cbc9a6c071dc668647024b9b7e7c1	D_0__Bacteria; D_1__Firmicutes; D_2__Clostridia; D_3__Clostridiales; D_4__Lachnospiraceae; D_5__uncultured; D_6__uncultured bacterium adhufec382
ASV_533	d3bec12df34e9129c041bb17fe5d2c05	D_0__Bacteria; D_1__Firmicutes; D_2__Clostridia; D_3__Clostridiales; D_4__Ruminococcaceae; D_5__Ruminococcus 1
ASV_534	07b86fefbbf449198788429bdf2b4bb0	D_0__Bacteria; D_1__Bacteroidetes; D_2__Bacteroidia; D_3__Bacteroidales; D_4__Muribaculaceae; D_5__gut metagenome; D_6__gut metagenome
ASV_535	5adcb535b80fd4e1e3dcc5406ff4c48c	D_0__Bacteria; D_1__Bacteroidetes; D_2__Bacteroidia; D_3__Bacteroidales; D_4__Bacteroidaceae; D_5__Bacteroides
ASV_536	2815c6492b43952f010129a4f0b1c7c6	D_0__Bacteria; D_1__Bacteroidetes; D_2__Bacteroidia; D_3__Bacteroidales; D_4__Muribaculaceae; D_5__metagenome; D_6__metagenome
ASV_537	8b4f359ef102c7074a82c018c431b252	D_0__Bacteria; D_1__Bacteroidetes; D_2__Bacteroidia; D_3__Bacteroidales; D_4__Rikenellaceae; D_5__Alistipes
ASV_538	961a39ede81607c485751b7e6880857a	D_0__Bacteria; D_1__Bacteroidetes; D_2__Bacteroidia; D_3__Bacteroidales; D_4__Tannerellaceae; D_5__Parabacteroides
ASV_539	ebf56b1b471e516f4a61041a710f0c98	D_0__Bacteria; D_1__Actinobacteria; D_2__Coriobacteriia; D_3__Coriobacteriales; D_4__Coriobacteriales Incertae Sedis; D_5__uncultured
ASV_540	93df5e774733999d054cb019a84727fe	D_0__Bacteria; D_1__Bacteroidetes; D_2__Bacteroidia; D_3__Bacteroidales; D_4__Muribaculaceae
ASV_541	e6b119abb66909ca44bdea7b87918cd7	D_0__Bacteria; D_1__Firmicutes; D_2__Clostridia; D_3__Clostridiales; D_4__Ruminococcaceae; D_5__Faecalibacterium
ASV_542	8ad4c6e1306ec86c0f09af9fad6a10c4	D_0__Bacteria; D_1__Firmicutes; D_2__Clostridia; D_3__Clostridiales; D_4__Lachnospiraceae; D_5__[Ruminococcus] torques group
ASV_543	8e18c61066cdc5333cdda6239a7720da	D_0__Bacteria; D_1__Firmicutes; D_2__Clostridia; D_3__Clostridiales; D_4__Lachnospiraceae; D_5__Coprococcus 2; D_6__uncultured bacterium
ASV_544	a4d6a7066bb9922a9ba1469a256ff46b	D_0__Bacteria; D_1__Firmicutes; D_2__Clostridia; D_3__Clostridiales; D_4__Lachnospiraceae; D_5__Anaerostipes
ASV_545	6f969036a8bb26e5ca555e5808c8ea33	D_0__Bacteria; D_1__Firmicutes; D_2__Clostridia; D_3__Clostridiales; D_4__Peptostreptococcaceae; D_5__Terrisporobacter
ASV_546	7b35d009ad8d67a24c552cfeb7fa10c1	D_0__Bacteria; D_1__Firmicutes; D_2__Clostridia; D_3__Clostridiales; D_4__Ruminococcaceae; D_5__Ruminococcaceae UCG-005
ASV_547	a3b99eaab39dad82a766f84f09d454b4	D_0__Bacteria; D_1__Firmicutes; D_2__Clostridia; D_3__Clostridiales; D_4__Ruminococcaceae; D_5__Ruminiclostridium 6; D_6__gut metagenome
ASV_548	55c915236e0366687103eb66bd05fc7d	D_0__Eukaryota; D_1__SAR; D_2__Stramenopiles; D_3__Incertae Sedis; D_4__Blastocystis
ASV_549	7be0fc33307e9b10e486d8d3c8a5b665	D_0__Bacteria; D_1__Tenericutes; D_2__Mollicutes; D_3__Mollicutes RF39
ASV_550	7c08553057eaeb09d9eab45e25297961	D_0__Bacteria; D_1__Firmicutes; D_2__Clostridia; D_3__Clostridiales; D_4__Ruminococcaceae
ASV_551	e874ffd5616a34ee15110250e97e55b6	D_0__Bacteria; D_1__Firmicutes; D_2__Erysipelotrichia; D_3__Erysipelotrichales; D_4__Erysipelotrichaceae; D_5__Candidatus Stoquefichus
ASV_552	ace9c530c63454cd991865f6d340f973	D_0__Bacteria; D_1__Firmicutes; D_2__Clostridia; D_3__Clostridiales; D_4__Lachnospiraceae; D_5__Dorea
ASV_553	d42a73571cc18fe4b9e66a9ad80d2e8c	D_0__Bacteria; D_1__Firmicutes; D_2__Clostridia; D_3__Clostridiales; D_4__Ruminococcaceae; D_5__uncultured; D_6__gut metagenome
ASV_554	80e22b1422289cd9629c3256f83d52d5	D_0__Bacteria; D_1__Firmicutes; D_2__Negativicutes; D_3__Selenomonadales; D_4__Veillonellaceae; D_5__Dialister
ASV_555	b47f2720925c1346b361c4b16e98d3b0	D_0__Bacteria; D_1__Firmicutes; D_2__Negativicutes; D_3__Selenomonadales; D_4__Acidaminococcaceae; D_5__Succiniclasticum
ASV_556	1eefa093a6c3cdb431b607bc2d39b983	D_0__Bacteria; D_1__Tenericutes; D_2__Mollicutes; D_3__Mollicutes RF39; D_4__uncultured bacterium; D_5__uncultured bacterium; D_6__uncultured bacterium
ASV_557	d8013cff1bdf5827d0670f0d67e8b14d	D_0__Bacteria; D_1__Firmicutes; D_2__Clostridia; D_3__Clostridiales; D_4__Lachnospiraceae; D_5__Lachnospiraceae FCS020 group; D_6__uncultured organism
ASV_558	74ad13b11d9f2badf25d9ac124df79cc	D_0__Bacteria; D_1__Firmicutes; D_2__Clostridia; D_3__Clostridiales; D_4__Lachnospiraceae
ASV_559	323713518d72a0d957724b3d10bf9ce8	D_0__Bacteria; D_1__Firmicutes; D_2__Clostridia; D_3__Clostridiales; D_4__Ruminococcaceae; D_5__Ruminococcaceae UCG-002
ASV_560	53a893060223708fe9bee95e749ac247	D_0__Bacteria; D_1__Actinobacteria; D_2__Coriobacteriia; D_3__Coriobacteriales; D_4__Eggerthellaceae; D_5__Slackia
ASV_561	1dee5169a78290652b42445a1a16bf70	D_0__Bacteria; D_1__Bacteroidetes; D_2__Bacteroidia; D_3__Bacteroidales; D_4__Bacteroidaceae; D_5__Bacteroides; D_6__Bacteroides stercoris ATCC 43183
ASV_562	e41cb9ad32f933b773a9c844c2b52e53	D_0__Bacteria; D_1__Firmicutes; D_2__Clostridia; D_3__Clostridiales; D_4__Ruminococcaceae; D_5__Butyricicoccus
ASV_563	23c07eaec70788f3fcbaa19745cbb472	D_0__Bacteria; D_1__Firmicutes; D_2__Clostridia; D_3__Clostridiales; D_4__Ruminococcaceae; D_5__Ruminococcaceae UCG-014
ASV_564	8cd39e9028ad6236e82a61708e78b1f3	D_0__Bacteria; D_1__Bacteroidetes; D_2__Bacteroidia; D_3__Bacteroidales; D_4__Rikenellaceae; D_5__Alistipes
ASV_565	dac0f0da3656329eff00851895df30a0	D_0__Bacteria; D_1__Firmicutes; D_2__Clostridia; D_3__Clostridiales; D_4__Lachnospiraceae; D_5__Anaerostipes; D_6__uncultured bacterium
ASV_566	c05e84e57c1806720e7f88f2db003043	D_0__Bacteria; D_1__Firmicutes; D_2__Clostridia; D_3__Clostridiales; D_4__Ruminococcaceae; D_5__Ruminiclostridium 9; D_6__gut metagenome
ASV_567	83646f6221a132a0deeec021b94bde18	D_0__Bacteria; D_1__Firmicutes; D_2__Clostridia; D_3__Clostridiales; D_4__Lachnospiraceae
ASV_568	b4a3b7ebabb2a49d4f25d5f7e9dff0d4	D_0__Bacteria; D_1__Tenericutes; D_2__Mollicutes; D_3__Mollicutes RF39
ASV_569	f74d5129dfdb945f68dfe9becba3024f	D_0__Bacteria; D_1__Firmicutes; D_2__Clostridia; D_3__Clostridiales; D_4__Lachnospiraceae; D_5__[Eubacterium] hallii group
ASV_570	8e1b1a054c51b79d8949d659f4fecd6b	D_0__Bacteria; D_1__Firmicutes; D_2__Clostridia; D_3__Clostridiales; D_4__Lachnospiraceae; D_5__Tyzzerella 3; D_6__unidentified
ASV_571	738784a0ac6f39f687e62b81184cb539	D_0__Bacteria; D_1__Bacteroidetes; D_2__Bacteroidia; D_3__Bacteroidales; D_4__Prevotellaceae; D_5__Paraprevotella
ASV_572	8c11908c1ccfb5363690a953cf835c48	D_0__Bacteria; D_1__Firmicutes; D_2__Clostridia; D_3__Clostridiales; D_4__Ruminococcaceae; D_5__Ruminiclostridium 5
ASV_573	284d88b3c335b76160a8f7476b332170	D_0__Bacteria; D_1__Firmicutes; D_2__Clostridia; D_3__Clostridiales; D_4__Lachnospiraceae; D_5__Coprococcus 3
ASV_574	dd934eb6953651d06f153f5214b2620e	D_0__Bacteria; D_1__Actinobacteria; D_2__Actinobacteria; D_3__Bifidobacteriales; D_4__Bifidobacteriaceae; D_5__Bifidobacterium
ASV_575	96fa2863a902faf679ee440bd7960bd5	D_0__Bacteria; D_1__Firmicutes; D_2__Clostridia; D_3__Clostridiales; D_4__Lachnospiraceae; D_5__[Eubacterium] eligens group
ASV_576	8616fa3f8e8e064e513fe731485bd0f7	D_0__Bacteria; D_1__Firmicutes; D_2__Clostridia; D_3__Clostridiales; D_4__Ruminococcaceae; D_5__Ruminococcaceae UCG-010
ASV_577	bf3e1298f2a18087303c7c198e029fdb	D_0__Bacteria; D_1__Firmicutes; D_2__Clostridia; D_3__Clostridiales; D_4__Ruminococcaceae
ASV_578	91f54b6b86de4930f21fd340c5bcaed4	D_0__Bacteria; D_1__Firmicutes; D_2__Clostridia; D_3__Clostridiales; D_4__Lachnospiraceae; D_5__Roseburia
ASV_579	b04883c0061f6b68f5d7454133bb752a	D_0__Bacteria; D_1__Firmicutes; D_2__Clostridia; D_3__Clostridiales; D_4__Lachnospiraceae; D_5__[Eubacterium] xylanophilum group
ASV_580	809d8cdac77ac8115ee61a4d96fce23b	D_0__Bacteria; D_1__Firmicutes; D_2__Clostridia; D_3__Clostridiales; D_4__Family XIII; D_5__Family XIII AD3011 group; D_6__metagenome
ASV_581	67bbe3bae40b934c86ae2cbc2d52a5bd	D_0__Bacteria; D_1__Firmicutes; D_2__Clostridia; D_3__Clostridiales; D_4__Lachnospiraceae
ASV_582	2fc1b30b364b72ba5a74b30218292b8d	D_0__Archaea; D_1__Euryarchaeota; D_2__Methanobacteria; D_3__Methanobacteriales; D_4__Methanobacteriaceae; D_5__Methanobrevibacter
ASV_583	7021b5b73f3ec7661627c750827d9bd2	D_0__Bacteria; D_1__Firmicutes; D_2__Clostridia; D_3__Clostridiales; D_4__Ruminococcaceae; D_5__Ruminococcaceae UCG-005
ASV_584	7666d768840a9fd4935d6b6b46511e32	D_0__Bacteria; D_1__Firmicutes; D_2__Clostridia; D_3__Clostridiales; D_4__Clostridiaceae 1; D_5__Clostridium sensu stricto 1
ASV_585	4ef854227ac5a656801a5909961435fa	D_0__Bacteria; D_1__Firmicutes; D_2__Clostridia; D_3__Clostridiales; D_4__Ruminococcaceae; D_5__Faecalibacterium
ASV_586	4f12da47a15382bd978c0dc5b8ccc6a0	D_0__Bacteria; D_1__Firmicutes; D_2__Clostridia; D_3__Clostridiales; D_4__Lachnospiraceae; D_5__[Eubacterium] xylanophilum group
ASV_587	f846c029c3914a46f27b4fae5fc8cc1e	D_0__Bacteria; D_1__Firmicutes; D_2__Clostridia; D_3__Clostridiales; D_4__Ruminococcaceae; D_5__Faecalibacterium
ASV_588	20527898dac868fc94bfb6e02b16743b	D_0__Bacteria; D_1__Actinobacteria; D_2__Coriobacteriia; D_3__Coriobacteriales; D_4__Atopobiaceae; D_5__Libanicoccus
ASV_589	548c154720af3111ce4a1523dd46bae2	D_0__Bacteria; D_1__Firmicutes; D_2__Bacilli; D_3__Lactobacillales; D_4__Streptococcaceae; D_5__Lactococcus
ASV_590	595c067659dbd9e4c151b145b8ac7c58	D_0__Bacteria; D_1__Firmicutes; D_2__Clostridia; D_3__Clostridiales; D_4__Lachnospiraceae; D_5__Lachnospiraceae ND3007 group; D_6__uncultured bacterium
ASV_591	8aa920216ca90aae100ef86fde018ed5	D_0__Bacteria; D_1__Firmicutes; D_2__Clostridia; D_3__Clostridiales; D_4__Ruminococcaceae; D_5__Ruminococcaceae UCG-005; D_6__metagenome
ASV_592	e6982a2fa29274d93f4b35aef387ce40	D_0__Bacteria; D_1__Firmicutes; D_2__Clostridia; D_3__Clostridiales; D_4__Lachnospiraceae; D_5__Anaerostipes
ASV_593	bcc90b18fb48d2a1d6629e38005e7b1d	D_0__Bacteria; D_1__Firmicutes; D_2__Clostridia; D_3__Clostridiales; D_4__Lachnospiraceae; D_5__[Eubacterium] hallii group
ASV_594	96b5e532542cc1f5a518c7310c6230be	D_0__Bacteria; D_1__Proteobacteria; D_2__Gammaproteobacteria; D_3__Betaproteobacteriales; D_4__Burkholderiaceae; D_5__Sutterella; D_6__Burkholderia sp. K4410.MGS-135
ASV_595	233f652af7ee0e1d6703b88e79a92aab	D_0__Bacteria; D_1__Bacteroidetes; D_2__Bacteroidia; D_3__Bacteroidales; D_4__Rikenellaceae; D_5__Rikenellaceae RC9 gut group
ASV_596	1a35755b87a45e74230c822503a1dee6	D_0__Bacteria; D_1__Firmicutes; D_2__Clostridia; D_3__Clostridiales; D_4__Lachnospiraceae; D_5__Lachnospiraceae NK4A136 group; D_6__uncultured Clostridium sp.
ASV_597	87f90622992006c52b01fe9df37fe973	D_0__Bacteria; D_1__Proteobacteria; D_2__Deltaproteobacteria; D_3__Desulfovibrionales; D_4__Desulfovibrionaceae; D_5__Desulfovibrio
ASV_598	def07ff799c782dcdf5d465ecca0f04d	D_0__Bacteria; D_1__Firmicutes; D_2__Clostridia; D_3__Clostridiales; D_4__Ruminococcaceae; D_5__Ruminococcaceae UCG-014
ASV_599	a3484e8357c64398bc10df969fdf31de	D_0__Bacteria; D_1__Firmicutes; D_2__Clostridia; D_3__Clostridiales; D_4__Lachnospiraceae; D_5__Tyzzerella
ASV_600	662301a6b2bfbd19c69cf68ebdc8c6ff	D_0__Bacteria; D_1__Actinobacteria; D_2__Actinobacteria; D_3__Bifidobacteriales; D_4__Bifidobacteriaceae; D_5__Bifidobacterium
ASV_601	9dca3c70fea982a1c13bab47da1cdc64	D_0__Bacteria; D_1__Firmicutes; D_2__Clostridia; D_3__Clostridiales; D_4__Lachnospiraceae; D_5__Lachnospiraceae NK4A136 group; D_6__human gut metagenome
ASV_602	c05ab2a616f5c0da50029edfa9b21d1e	D_0__Bacteria; D_1__Firmicutes; D_2__Clostridia; D_3__Clostridiales; D_4__Lachnospiraceae
ASV_603	bc40d2823afe92f0338869e713a8fb2c	D_0__Bacteria; D_1__Firmicutes; D_2__Clostridia; D_3__Clostridiales; D_4__Lachnospiraceae; D_5__Roseburia; D_6__Roseburia hominis
ASV_604	e9bb20359a441216c45b0736b8940916	D_0__Bacteria; D_1__Firmicutes; D_2__Clostridia; D_3__Clostridiales; D_4__Lachnospiraceae; D_5__Coprococcus 3
ASV_605	103fa3747b34bd069dbfc1d6ac570f28	D_0__Bacteria; D_1__Firmicutes; D_2__Clostridia; D_3__Clostridiales; D_4__Lachnospiraceae; D_5__Lachnoclostridium; D_6__uncultured Firmicutes bacterium
ASV_606	b3f07148cc6a925c883af38d924f52f2	D_0__Bacteria; D_1__Firmicutes; D_2__Clostridia; D_3__Clostridiales; D_4__Lachnospiraceae; D_5__Roseburia; D_6__Roseburia hominis
ASV_607	ccc3a91a20409dff1dd4cf683d561d87	D_0__Bacteria; D_1__Firmicutes; D_2__Clostridia; D_3__Clostridiales; D_4__Ruminococcaceae; D_5__Ruminococcaceae UCG-014; D_6__uncultured bacterium
ASV_608	fafd5d2281ca22b50b93702d05fc1ee8	D_0__Bacteria; D_1__Firmicutes; D_2__Clostridia; D_3__Clostridiales; D_4__Lachnospiraceae
ASV_609	88ea6a7232c3b0834e98240d318cdf94	D_0__Bacteria; D_1__Firmicutes; D_2__Clostridia; D_3__Clostridiales; D_4__Lachnospiraceae; D_5__Lachnospira
ASV_610	ea4594b0cedd56e176d10dab7fb3875e	D_0__Bacteria; D_1__Actinobacteria; D_2__Coriobacteriia; D_3__Coriobacteriales; D_4__Eggerthellaceae
ASV_611	0c1e2c3203cb7a6e74eed74099b94006	D_0__Bacteria; D_1__Actinobacteria; D_2__Actinobacteria; D_3__Bifidobacteriales; D_4__Bifidobacteriaceae; D_5__Bifidobacterium
ASV_612	8b8d4e39f27217af59d1ffe235c54c9f	D_0__Bacteria; D_1__Bacteroidetes; D_2__Bacteroidia; D_3__Bacteroidales; D_4__Prevotellaceae; D_5__uncultured
ASV_613	b9a6e6210f67414cb9152969978c2497	D_0__Bacteria; D_1__Firmicutes; D_2__Clostridia; D_3__Clostridiales; D_4__Lachnospiraceae
ASV_614	8f12fc4e14f057b8ecc9c6f87f9f7035	D_0__Bacteria; D_1__Firmicutes; D_2__Clostridia; D_3__Clostridiales; D_4__Lachnospiraceae; D_5__uncultured; D_6__uncultured Eubacterium sp.
ASV_615	40b81129cc9e387ce5bd87956fe3bb33	D_0__Bacteria; D_1__Firmicutes; D_2__Clostridia; D_3__Clostridiales; D_4__Ruminococcaceae; D_5__Faecalibacterium
ASV_616	5a00c30ce52d8f5e2004fce009b9d01b	D_0__Bacteria; D_1__Tenericutes; D_2__Mollicutes; D_3__Mollicutes RF39
ASV_617	735238d239ebb9ca3a2f4853278a1f52	D_0__Bacteria; D_1__Bacteroidetes; D_2__Bacteroidia; D_3__Bacteroidales; D_4__Bacteroidaceae; D_5__Bacteroides
ASV_618	7b3633e1a8b48d18b9cd338dcc319e9e	D_0__Bacteria; D_1__Bacteroidetes; D_2__Bacteroidia; D_3__Bacteroidales; D_4__Bacteroidaceae; D_5__Bacteroides; D_6__Bacteroides massiliensis B84634 = Timone 84634 = DSM 17679 = JCM 13223
ASV_619	69b4f679cc85486f6b1f40cba6a4409f	D_0__Bacteria; D_1__Firmicutes; D_2__Clostridia; D_3__Clostridiales; D_4__Lachnospiraceae; D_5__[Eubacterium] hallii group
ASV_620	6357926176d5636703f76ca1ce1dddb3	D_0__Bacteria; D_1__Bacteroidetes; D_2__Bacteroidia; D_3__Bacteroidales; D_4__Tannerellaceae; D_5__Parabacteroides
ASV_621	b5484d4db76bf0245498ca936ee7993a	D_0__Bacteria; D_1__Firmicutes; D_2__Clostridia; D_3__Clostridiales; D_4__Lachnospiraceae; D_5__Roseburia; D_6__Roseburia inulinivorans
ASV_622	c5ed280c2d20329e82dc368025934fb9	D_0__Bacteria; D_1__Firmicutes; D_2__Clostridia; D_3__Clostridiales; D_4__Lachnospiraceae
ASV_623	8da27621bc973d466a696689495f9110	D_0__Bacteria; D_1__Firmicutes; D_2__Clostridia; D_3__Clostridiales; D_4__Christensenellaceae; D_5__Christensenellaceae R-7 group
ASV_624	1d3bb0c3afcdbcb75ff17c06fc4ab8e3	D_0__Bacteria; D_1__Firmicutes; D_2__Clostridia; D_3__Clostridiales; D_4__Lachnospiraceae; D_5__Blautia; D_6__Blautia sp. Marseille-P3387
ASV_625	b157ae8c464af3e7ee0f4ba496590f2e	D_0__Bacteria; D_1__Firmicutes; D_2__Clostridia; D_3__Clostridiales; D_4__Lachnospiraceae; D_5__[Eubacterium] ruminantium group; D_6__uncultured bacterium
ASV_626	b790ba378e41fd3861f3a9bc664ab109	D_0__Bacteria; D_1__Actinobacteria; D_2__Coriobacteriia; D_3__Coriobacteriales; D_4__Eggerthellaceae; D_5__Senegalimassilia
ASV_627	c92e33634aa7baa338c5f83f4041ef57	D_0__Bacteria; D_1__Bacteroidetes; D_2__Bacteroidia; D_3__Bacteroidales; D_4__Bacteroidaceae; D_5__Bacteroides
ASV_628	dfbfd4afda1101259cdc1add85ec8676	D_0__Bacteria; D_1__Firmicutes; D_2__Clostridia; D_3__Clostridiales; D_4__Lachnospiraceae; D_5__Blautia
ASV_629	c135f75c6198eb2c54181ecf3f6831c6	D_0__Bacteria; D_1__Firmicutes; D_2__Clostridia; D_3__Clostridiales; D_4__Ruminococcaceae; D_5__Ruminiclostridium 9
ASV_630	6a9ebe87416a5f68e4eb7853362d89cc	D_0__Bacteria; D_1__Firmicutes; D_2__Clostridia; D_3__Clostridiales; D_4__Lachnospiraceae; D_5__Blautia
ASV_631	31a91935c727b0e125e888a4058e8afb	D_0__Bacteria; D_1__Firmicutes; D_2__Clostridia; D_3__Clostridiales; D_4__Ruminococcaceae; D_5__Ruminiclostridium 6
ASV_632	63c488d1f6c1f60cd2bc64b51b6d6f5f	D_0__Bacteria; D_1__Firmicutes; D_2__Clostridia; D_3__Clostridiales; D_4__Ruminococcaceae; D_5__Faecalibacterium
ASV_633	d4d174f916f68675bcd3e30d27070ab2	D_0__Bacteria; D_1__Firmicutes; D_2__Clostridia; D_3__Clostridiales; D_4__Lachnospiraceae; D_5__Blautia
ASV_634	25f5181d58cb3381afcea7676d8ead9f	D_0__Bacteria; D_1__Firmicutes; D_2__Clostridia; D_3__Clostridiales; D_4__Ruminococcaceae; D_5__Faecalibacterium
ASV_635	8d9ea76d793672c901c80b0f8aaa5cc8	D_0__Bacteria; D_1__Firmicutes; D_2__Clostridia; D_3__Clostridiales; D_4__Lachnospiraceae; D_5__Blautia; D_6__Ruminococcus sp. Marseille-P328
ASV_636	bb0e3adeab3d590cde5f1095900fac70	D_0__Bacteria; D_1__Firmicutes; D_2__Clostridia; D_3__Clostridiales; D_4__Lachnospiraceae; D_5__[Eubacterium] hallii group
ASV_637	87b48752eb36b08619a0b2ac16791c3b	D_0__Bacteria; D_1__Firmicutes; D_2__Clostridia; D_3__Clostridiales; D_4__Lachnospiraceae; D_5__Coprococcus 3
ASV_638	671198aa3c19b9aa53864ccd2c897675	D_0__Bacteria; D_1__Firmicutes; D_2__Negativicutes; D_3__Selenomonadales; D_4__Acidaminococcaceae; D_5__Phascolarctobacterium
ASV_639	f39c9c46d158465e3150f7ca467285ec	D_0__Bacteria; D_1__Firmicutes; D_2__Clostridia; D_3__Clostridiales; D_4__Lachnospiraceae; D_5__[Ruminococcus] gauvreauii group
ASV_640	f921609342ca93e45da626365161a3a6	D_0__Bacteria; D_1__Proteobacteria; D_2__Deltaproteobacteria; D_3__Desulfovibrionales; D_4__Desulfovibrionaceae; D_5__Bilophila
ASV_641	cec7ef22a7e021e190b518d9cc3c973e	D_0__Bacteria; D_1__Firmicutes; D_2__Clostridia; D_3__Clostridiales; D_4__Lachnospiraceae; D_5__Blautia
ASV_642	bd5d0177706348cc9eeb2ad10d55174a	D_0__Bacteria; D_1__Firmicutes; D_2__Clostridia; D_3__Clostridiales; D_4__Christensenellaceae; D_5__Christensenellaceae R-7 group; D_6__bacterium YE57
ASV_643	5d5fbd5fea62b4d81fbaf0252ad1b752	D_0__Bacteria; D_1__Firmicutes; D_2__Clostridia; D_3__Clostridiales; D_4__Ruminococcaceae; D_5__Faecalibacterium
ASV_644	9d72651d2b8d4a371a52eda3075fed2c	D_0__Bacteria; D_1__Firmicutes; D_2__Clostridia; D_3__Clostridiales; D_4__Lachnospiraceae
ASV_645	d39be575940dc341120a9a993760cd6c	D_0__Bacteria; D_1__Firmicutes; D_2__Clostridia; D_3__Clostridiales; D_4__Lachnospiraceae; D_5__[Eubacterium] ventriosum group
ASV_646	850cd3adfdcc023381d3b21e7a7cdea7	D_0__Bacteria; D_1__Actinobacteria; D_2__Coriobacteriia; D_3__Coriobacteriales
ASV_647	3b86a3ce3e5c90677a80efae85151115	D_0__Bacteria; D_1__Firmicutes; D_2__Clostridia; D_3__Clostridiales; D_4__Lachnospiraceae; D_5__Roseburia
ASV_648	fa5f815a0c950ea55e6f1a9e0f450d13	D_0__Bacteria; D_1__Firmicutes; D_2__Clostridia; D_3__Clostridiales; D_4__Lachnospiraceae; D_5__[Eubacterium] ruminantium group
ASV_649	8a07f960ec07e971621a7075183c2772	D_0__Bacteria; D_1__Firmicutes; D_2__Clostridia; D_3__Clostridiales; D_4__Family XIII
ASV_650	b3c868ff0e9419df0dd273e89fe57718	D_0__Bacteria; D_1__Firmicutes; D_2__Clostridia; D_3__Clostridiales; D_4__Lachnospiraceae; D_5__Lachnospira; D_6__unidentified
ASV_651	48eee98f2b1ac05b7d4d4c0a05305dc5	D_0__Bacteria; D_1__Firmicutes; D_2__Clostridia; D_3__Clostridiales; D_4__Lachnospiraceae
ASV_652	525b14e91dc727450fcef730e7cd961e	D_0__Bacteria; D_1__Firmicutes; D_2__Clostridia; D_3__Clostridiales; D_4__Ruminococcaceae; D_5__Faecalibacterium
ASV_653	f0ebdbc24eb213be84f97216c8249343	D_0__Bacteria; D_1__Bacteroidetes; D_2__Bacteroidia; D_3__Bacteroidales; D_4__Muribaculaceae
ASV_654	de8c430b3e4f965be9c57b8af1f64307	D_0__Bacteria; D_1__Firmicutes; D_2__Bacilli; D_3__Lactobacillales; D_4__Enterococcaceae; D_5__Enterococcus
ASV_655	934154144273c873b00088f2ee661e2b	D_0__Bacteria; D_1__Actinobacteria; D_2__Coriobacteriia; D_3__Coriobacteriales; D_4__Eggerthellaceae; D_5__Senegalimassilia
ASV_656	17788ec982087d0fcc17c0a5f3018464	D_0__Bacteria; D_1__Firmicutes; D_2__Clostridia; D_3__Clostridiales; D_4__Ruminococcaceae; D_5__Butyricicoccus; D_6__uncultured bacterium
ASV_657	3b03c3e7d2b70ffae7f54e0b677d6e4d	D_0__Bacteria; D_1__Firmicutes; D_2__Negativicutes; D_3__Selenomonadales; D_4__Veillonellaceae; D_5__Mitsuokella
ASV_658	02cb243b119c3400cf87cecf592551c0	D_0__Bacteria; D_1__Bacteroidetes; D_2__Bacteroidia; D_3__Bacteroidales; D_4__Bacteroidaceae; D_5__Bacteroides; D_6__bacterium NLAE-zl-H46
ASV_659	f09b5935e42efd177563826e4cbffdd6	D_0__Bacteria; D_1__Firmicutes; D_2__Clostridia; D_3__Clostridiales; D_4__Christensenellaceae; D_5__Christensenellaceae R-7 group
ASV_660	3874d531c3bb713c8936b025eb05c980	D_0__Bacteria; D_1__Firmicutes; D_2__Erysipelotrichia; D_3__Erysipelotrichales; D_4__Erysipelotrichaceae; D_5__Coprobacillus
ASV_661	d12c6f9e3589e102855bf8d1527fda03	D_0__Bacteria; D_1__Bacteroidetes; D_2__Bacteroidia; D_3__Bacteroidales; D_4__Muribaculaceae; D_5__metagenome; D_6__metagenome
ASV_662	72f4c35e5489eb1924085615dabc7147	D_0__Bacteria; D_1__Firmicutes; D_2__Clostridia; D_3__Clostridiales; D_4__Lachnospiraceae; D_5__[Eubacterium] eligens group
ASV_663	a6cdc8d24b732e809dd11c62ed76d393	D_0__Bacteria; D_1__Firmicutes; D_2__Clostridia; D_3__Clostridiales; D_4__Lachnospiraceae; D_5__Lachnospira
ASV_664	4febdbfbce796b7582f5e14c43abf453	D_0__Bacteria; D_1__Firmicutes; D_2__Clostridia; D_3__Clostridiales; D_4__Lachnospiraceae; D_5__Tyzzerella
ASV_665	36a7ab3ddf03849b986612b85cbe07fc	D_0__Bacteria; D_1__Firmicutes; D_2__Clostridia; D_3__Clostridiales; D_4__Lachnospiraceae; D_5__Dorea
ASV_666	dcd6530d066fdb46bf59d4b0348b31e9	D_0__Bacteria; D_1__Cyanobacteria; D_2__Melainabacteria; D_3__Gastranaerophilales; D_4__Clostridium sp. K4410.MGS-306; D_5__Clostridium sp. K4410.MGS-306; D_6__Clostridium sp. K4410.MGS-306
ASV_667	f3d5effc9f4a7cbb41b13cc1da2340a5	D_0__Bacteria; D_1__Firmicutes; D_2__Clostridia; D_3__Clostridiales; D_4__Ruminococcaceae; D_5__Ruminiclostridium 9
ASV_668	08513b74b95c2a1cb54b8d5e118cea13	D_0__Bacteria; D_1__Firmicutes; D_2__Clostridia; D_3__Clostridiales; D_4__Lachnospiraceae; D_5__uncultured; D_6__uncultured bacterium adhufec382
ASV_669	aa4b08be07328a291ae4df9f373088b6	D_0__Bacteria; D_1__Tenericutes; D_2__Mollicutes; D_3__Mollicutes RF39; D_4__uncultured bacterium; D_5__uncultured bacterium; D_6__uncultured bacterium
ASV_670	89513577d6aecd2049aeda1509163e65	D_0__Bacteria; D_1__Firmicutes; D_2__Clostridia; D_3__Clostridiales; D_4__Ruminococcaceae; D_5__Faecalibacterium
ASV_671	480829e6294f5b9f193d95fc51378f90	D_0__Bacteria; D_1__Firmicutes; D_2__Clostridia; D_3__Clostridiales; D_4__Ruminococcaceae; D_5__Ruminococcaceae UCG-014
ASV_672	4ea3e97b454c2a63fa07a8dff4d1f6bd	D_0__Bacteria; D_1__Bacteroidetes; D_2__Bacteroidia; D_3__Bacteroidales; D_4__Rikenellaceae; D_5__Rikenellaceae RC9 gut group; D_6__uncultured bacterium
ASV_673	1b0b23a014e7ad2cef02fbee88c846e8	D_0__Bacteria; D_1__Bacteroidetes; D_2__Bacteroidia; D_3__Bacteroidales; D_4__Rikenellaceae; D_5__Rikenellaceae RC9 gut group; D_6__gut metagenome
ASV_674	9063602a30b2d11ec6850a84e2af3699	D_0__Bacteria; D_1__Firmicutes; D_2__Bacilli; D_3__Lactobacillales; D_4__Leuconostocaceae; D_5__Leuconostoc
ASV_675	6e66867f90ad3c3ff8d863098779d9ce	D_0__Bacteria; D_1__Firmicutes; D_2__Clostridia; D_3__Clostridiales; D_4__Ruminococcaceae; D_5__Ruminococcaceae UCG-013
ASV_676	9e34f07044c98477297e53026e81c2a8	D_0__Bacteria; D_1__Firmicutes; D_2__Clostridia; D_3__Clostridiales; D_4__Lachnospiraceae; D_5__[Ruminococcus] gauvreauii group
ASV_677	0ca926526bb890a0d3bd705f444d558f	D_0__Bacteria; D_1__Proteobacteria; D_2__Deltaproteobacteria; D_3__Desulfovibrionales; D_4__Desulfovibrionaceae; D_5__Bilophila; D_6__uncultured bacterium
ASV_678	75fb4727189b8fdefdaadc6ead49256a	D_0__Bacteria; D_1__Firmicutes; D_2__Clostridia; D_3__Clostridiales; D_4__Lachnospiraceae; D_5__Blautia
ASV_679	50900a2cf1f11b52ca2457d7a8c36571	D_0__Bacteria; D_1__Bacteroidetes; D_2__Bacteroidia; D_3__Bacteroidales; D_4__Prevotellaceae; D_5__Alloprevotella
ASV_680	745efd2d6c1e723b1181afcab302bc2a	D_0__Bacteria; D_1__Bacteroidetes; D_2__Bacteroidia; D_3__Bacteroidales; D_4__Prevotellaceae; D_5__uncultured
ASV_681	8def1a85cb01bba8766007082b7ab457	D_0__Bacteria; D_1__Actinobacteria; D_2__Coriobacteriia; D_3__Coriobacteriales; D_4__Eggerthellaceae; D_5__Senegalimassilia
ASV_682	6f224049ed394081ae757fc0b9741aa1	D_0__Bacteria; D_1__Firmicutes; D_2__Clostridia; D_3__Clostridiales; D_4__Lachnospiraceae; D_5__Blautia; D_6__Blautia sp. Marseille-P3387
ASV_683	e3b1dcdadbf90dc66cfae2fbb38f56c8	D_0__Bacteria; D_1__Bacteroidetes; D_2__Bacteroidia; D_3__Bacteroidales; D_4__Rikenellaceae; D_5__Alistipes
ASV_684	32888b04bbd9745e63f1068c69084069	D_0__Bacteria; D_1__Firmicutes; D_2__Clostridia; D_3__Clostridiales; D_4__Lachnospiraceae; D_5__Lachnospiraceae FCS020 group; D_6__uncultured organism
ASV_685	65a5df97179fc8a52e10e93db1364890	D_0__Bacteria; D_1__Tenericutes; D_2__Mollicutes; D_3__Mollicutes RF39; D_4__unidentified; D_5__unidentified; D_6__unidentified
ASV_686	c3f7b62d14e49321c2263464413e1fac	D_0__Bacteria; D_1__Firmicutes; D_2__Clostridia; D_3__Clostridiales; D_4__Lachnospiraceae
ASV_687	a3d228c6f7c64a32d026b4fd83d530ab	D_0__Bacteria; D_1__Firmicutes; D_2__Clostridia; D_3__Clostridiales; D_4__Lachnospiraceae; D_5__[Eubacterium] eligens group
ASV_688	db7aa01970b1f19b388d444b2374b7a7	D_0__Bacteria; D_1__Actinobacteria; D_2__Coriobacteriia; D_3__Coriobacteriales; D_4__Eggerthellaceae; D_5__Enterorhabdus; D_6__uncultured bacterium
ASV_689	c13a8c7a5ea0bcd6b617e32963899752	D_0__Bacteria; D_1__Firmicutes; D_2__Clostridia; D_3__Clostridiales; D_4__Ruminococcaceae
ASV_690	40fd15b34fc784834bd2c370a0bded9b	D_0__Bacteria; D_1__Firmicutes; D_2__Clostridia; D_3__Clostridiales; D_4__Lachnospiraceae; D_5__Lachnospiraceae UCG-003
ASV_691	ecd46911d07e90285c8417bb455746dc	D_0__Bacteria; D_1__Firmicutes; D_2__Clostridia; D_3__Clostridiales; D_4__Ruminococcaceae; D_5__Faecalibacterium
ASV_692	5cd26a11b3839cefed8d9457171a59fc	D_0__Bacteria; D_1__Firmicutes; D_2__Clostridia; D_3__Clostridiales; D_4__Lachnospiraceae; D_5__Lachnospiraceae ND3007 group
ASV_693	48a2cfbe8b6a85c4e35ab727e6858f7d	D_0__Bacteria; D_1__Firmicutes; D_2__Clostridia; D_3__Clostridiales; D_4__Lachnospiraceae; D_5__[Eubacterium] eligens group
ASV_694	60ad3ac31a7c9d4ea403c8c71f542a56	D_0__Bacteria; D_1__Firmicutes; D_2__Clostridia; D_3__Clostridiales; D_4__Lachnospiraceae
ASV_695	d3698b0e5ec7bd6e9372746450316cd4	D_0__Bacteria; D_1__Firmicutes; D_2__Clostridia; D_3__Clostridiales; D_4__Lachnospiraceae
ASV_696	622ab8b98b3ff26ec7f752b2fc982bf8	D_0__Bacteria; D_1__Firmicutes; D_2__Clostridia; D_3__Clostridiales; D_4__Lachnospiraceae; D_5__Lachnospiraceae ND3007 group
ASV_697	2d4740ac6a5acff4444414451a0fb2f9	D_0__Bacteria; D_1__Firmicutes; D_2__Clostridia; D_3__Clostridiales; D_4__Lachnospiraceae; D_5__Dorea
ASV_698	7330c48f3067c78196cb4e73ebbd98b7	D_0__Bacteria; D_1__Actinobacteria; D_2__Actinobacteria; D_3__Actinomycetales; D_4__Actinomycetaceae; D_5__Actinomyces
ASV_699	3e10bd22e817999745e9ce31a825b5a0	D_0__Bacteria; D_1__Firmicutes; D_2__Clostridia; D_3__Clostridiales; D_4__Ruminococcaceae; D_5__Faecalibacterium
ASV_700	4a2c13972feb4606a376f6cbbc377f40	D_0__Bacteria; D_1__Firmicutes; D_2__Clostridia; D_3__Clostridiales; D_4__Lachnospiraceae; D_5__[Ruminococcus] gauvreauii group
ASV_701	2805664be4d991ed13365e55429b9455	D_0__Bacteria; D_1__Firmicutes; D_2__Clostridia; D_3__Clostridiales; D_4__Lachnospiraceae; D_5__Lachnospiraceae NK4A136 group; D_6__human gut metagenome
ASV_702	0a3d2f3ef0ca93a4a661fec715305159	D_0__Bacteria; D_1__Firmicutes; D_2__Clostridia; D_3__Clostridiales; D_4__Lachnospiraceae; D_5__Blautia; D_6__Ruminococcus sp. Marseille-P328
ASV_703	16ba7c2e07812e6d55058702ade60129	D_0__Bacteria; D_1__Firmicutes; D_2__Negativicutes; D_3__Selenomonadales; D_4__Veillonellaceae; D_5__Dialister
ASV_704	230dfeeebc42cf3c35098426a8767792	D_0__Bacteria; D_1__Proteobacteria; D_2__Gammaproteobacteria; D_3__Aeromonadales; D_4__Succinivibrionaceae; D_5__Succinivibrio; D_6__uncultured bacterium
ASV_705	cc385dcc6e4c3566136d7b89a1787399	D_0__Bacteria; D_1__Firmicutes; D_2__Clostridia; D_3__Clostridiales; D_4__Ruminococcaceae; D_5__Subdoligranulum
ASV_706	20b8b3620e7701caee6e2dd246135c5b	D_0__Bacteria; D_1__Firmicutes; D_2__Bacilli; D_3__Lactobacillales; D_4__Streptococcaceae; D_5__Lactococcus
ASV_707	c60f6a89e2e8d255a1ccf0f2859f6e96	D_0__Bacteria; D_1__Firmicutes; D_2__Clostridia; D_3__Clostridiales; D_4__Family XIII; D_5__Family XIII AD3011 group; D_6__uncultured Eubacterium sp.
ASV_708	6490bb032f6b6465a3abaf90f691f1ea	D_0__Bacteria; D_1__Proteobacteria; D_2__Deltaproteobacteria; D_3__Desulfovibrionales; D_4__Desulfovibrionaceae; D_5__Desulfovibrio
ASV_709	9dd6c2fc531b147c2e6bb05008122be1	D_0__Bacteria; D_1__Firmicutes; D_2__Clostridia; D_3__Clostridiales; D_4__Lachnospiraceae; D_5__[Ruminococcus] gauvreauii group
ASV_710	666554f954d591f8be2c520b876a7c56	D_0__Bacteria; D_1__Firmicutes; D_2__Clostridia; D_3__Clostridiales; D_4__Peptostreptococcaceae; D_5__Romboutsia
ASV_711	26d6f84d3ff78a18646ec5ac7b61963e	D_0__Bacteria; D_1__Firmicutes; D_2__Clostridia; D_3__Clostridiales; D_4__Clostridiaceae 1; D_5__Clostridium sensu stricto 1
ASV_712	b6702d320161c1367902ef37c80d33c8	D_0__Bacteria; D_1__Firmicutes; D_2__Clostridia; D_3__Clostridiales; D_4__Ruminococcaceae; D_5__Ruminococcaceae NK4A214 group
ASV_713	806e16009133bb4e05eafc6d4301512c	D_0__Bacteria; D_1__Firmicutes; D_2__Clostridia; D_3__Clostridiales; D_4__Ruminococcaceae; D_5__Ruminococcaceae UCG-010
ASV_714	6c52b8392d3c17e325445a3794391808	D_0__Bacteria; D_1__Actinobacteria; D_2__Coriobacteriia; D_3__Coriobacteriales; D_4__Eggerthellaceae; D_5__Slackia
ASV_715	7b49177c1ca691370d9530068a05c1b6	D_0__Bacteria; D_1__Firmicutes; D_2__Clostridia; D_3__Clostridiales; D_4__Lachnospiraceae; D_5__Lachnospiraceae NK4A136 group
ASV_716	7b6818fc79b25672c8f1386a1da9b3f6	D_0__Bacteria; D_1__Firmicutes; D_2__Clostridia; D_3__Clostridiales; D_4__Lachnospiraceae; D_5__Coprococcus 2; D_6__uncultured Coprococcus sp.
ASV_717	d7125c4691e84a72dff711734c817042	D_0__Bacteria; D_1__Firmicutes; D_2__Erysipelotrichia; D_3__Erysipelotrichales; D_4__Erysipelotrichaceae; D_5__Erysipelotrichaceae UCG-003
ASV_718	4c44e80aea27879fdee18ee83280b99d	D_0__Bacteria; D_1__Bacteroidetes; D_2__Bacteroidia; D_3__Bacteroidales; D_4__Marinifilaceae; D_5__uncultured bacterium; D_6__uncultured bacterium
ASV_719	1cb38e6bfac94ac16236683070a9b1e3	D_0__Bacteria; D_1__Firmicutes; D_2__Clostridia; D_3__Clostridiales; D_4__Lachnospiraceae
ASV_720	5e12e8620fda4ba3fd364192dd03f335	D_0__Bacteria; D_1__Firmicutes; D_2__Clostridia; D_3__Clostridiales; D_4__Christensenellaceae; D_5__Christensenellaceae R-7 group
ASV_721	5c2158870541373a20abbd0850293df1	D_0__Bacteria; D_1__Firmicutes; D_2__Clostridia; D_3__Clostridiales; D_4__Lachnospiraceae
ASV_722	165b051abfe3a47e48b939abde0bf660	D_0__Bacteria; D_1__Firmicutes; D_2__Clostridia; D_3__Clostridiales; D_4__Lachnospiraceae; D_5__Blautia; D_6__Blautia massiliensis
ASV_723	d3e820f638dc9b10309f08bac5854a85	D_0__Bacteria; D_1__Firmicutes; D_2__Clostridia; D_3__Clostridiales; D_4__Lachnospiraceae; D_5__Blautia
ASV_724	918c84f825fb8d378fd22605700485a4	D_0__Bacteria; D_1__Firmicutes; D_2__Clostridia; D_3__Clostridiales; D_4__Lachnospiraceae; D_5__Lachnospiraceae UCG-004
ASV_725	5472130f962dada90a4b072ee9646b90	D_0__Bacteria; D_1__Firmicutes; D_2__Clostridia; D_3__Clostridiales; D_4__Lachnospiraceae
ASV_726	e2df7954bd0600cdca305d6a131cfc31	D_0__Bacteria; D_1__Firmicutes; D_2__Clostridia; D_3__Clostridiales; D_4__Lachnospiraceae; D_5__Lachnospiraceae UCG-001
ASV_727	df115472e1f732faa6c64d868df59048	D_0__Bacteria; D_1__Firmicutes; D_2__Clostridia; D_3__Clostridiales; D_4__Lachnospiraceae; D_5__Roseburia; D_6__gut metagenome
ASV_728	32971010afa801a1f907d7381b87eeab	D_0__Bacteria; D_1__Firmicutes; D_2__Clostridia; D_3__Clostridiales; D_4__Lachnospiraceae; D_5__Blautia; D_6__Blautia hydrogenotrophica
ASV_729	1c3f12fead0efce339bae447e8a6f0a8	D_0__Bacteria; D_1__Firmicutes; D_2__Negativicutes; D_3__Selenomonadales; D_4__Veillonellaceae; D_5__Veillonella
ASV_730	00148397cf20336713b38b262a284889	D_0__Bacteria; D_1__Actinobacteria; D_2__Actinobacteria; D_3__Actinomycetales; D_4__Actinomycetaceae; D_5__Actinomyces
ASV_731	1960dc09a017df189ce7adbc2e270a11	D_0__Bacteria; D_1__Bacteroidetes; D_2__Bacteroidia; D_3__Bacteroidales; D_4__Barnesiellaceae; D_5__Barnesiella
ASV_732	ba386867add402ccea778e4a5697f483	D_0__Bacteria; D_1__Firmicutes; D_2__Clostridia; D_3__Clostridiales; D_4__Family XIII
ASV_733	0e39156ae00fd1a55bce38edfdbd54b3	D_0__Bacteria; D_1__Firmicutes; D_2__Clostridia; D_3__Clostridiales; D_4__Ruminococcaceae; D_5__Faecalibacterium
ASV_734	f7f6b2112d6f907288989e6b37390efc	D_0__Bacteria; D_1__Firmicutes; D_2__Clostridia; D_3__Clostridiales; D_4__Lachnospiraceae; D_5__Blautia; D_6__Blautia massiliensis
ASV_735	487ea2f85ce1c83d3378be4977b2be01	D_0__Bacteria; D_1__Firmicutes; D_2__Clostridia; D_3__Clostridiales
ASV_736	60c9f5ef9c55d774d6ce3db4de2c14a6	D_0__Bacteria; D_1__Firmicutes; D_2__Clostridia; D_3__Clostridiales; D_4__Clostridiaceae 1; D_5__Clostridium sensu stricto 1
ASV_737	dd3cc94d187997d85ff7b81c7503ecf8	D_0__Bacteria; D_1__Firmicutes; D_2__Clostridia; D_3__Clostridiales; D_4__Ruminococcaceae; D_5__Ruminiclostridium 9
ASV_738	15a77f2a4243e4982e5a8384e9dd43a8	D_0__Bacteria; D_1__Firmicutes; D_2__Clostridia; D_3__Clostridiales; D_4__Ruminococcaceae; D_5__Ruminiclostridium 6; D_6__gut metagenome
ASV_739	b13f933e7747ad3d03ddb829f9154cac	D_0__Bacteria; D_1__Firmicutes; D_2__Clostridia; D_3__Clostridiales; D_4__Lachnospiraceae; D_5__Lachnospira; D_6__gut metagenome
ASV_740	d946c7b4df21b0694119d82f98bf9a1f	D_0__Bacteria; D_1__Firmicutes; D_2__Clostridia; D_3__Clostridiales; D_4__Lachnospiraceae; D_5__Blautia
ASV_741	f510cebc56e473dee4cf93dba1fe4ec4	D_0__Bacteria; D_1__Firmicutes; D_2__Clostridia; D_3__Clostridiales; D_4__Lachnospiraceae; D_5__Lachnoclostridium
ASV_742	a95cf3501c6081827dd0c4eff948a8ff	D_0__Bacteria; D_1__Firmicutes; D_2__Clostridia; D_3__Clostridiales; D_4__Ruminococcaceae
ASV_743	6b570c2739669db07ecda2d79a1cc697	D_0__Bacteria; D_1__Firmicutes; D_2__Clostridia; D_3__Clostridiales; D_4__Ruminococcaceae
ASV_744	f4ca7cef38c9abcd1e7d00227ad7aaee	D_0__Bacteria; D_1__Firmicutes; D_2__Clostridia; D_3__Clostridiales; D_4__Lachnospiraceae; D_5__Blautia
ASV_745	26357c474ddf36352dbadb43a57d4607	D_0__Bacteria; D_1__Firmicutes; D_2__Clostridia; D_3__Clostridiales; D_4__Lachnospiraceae; D_5__Tyzzerella 3; D_6__unidentified
ASV_746	7a4b0183f3cc0ec8b465f537622176fa	D_0__Bacteria; D_1__Firmicutes; D_2__Clostridia; D_3__Clostridiales
ASV_747	1ddc03aa92a1411272f20dd9eda8cdb9	D_0__Bacteria; D_1__Firmicutes; D_2__Erysipelotrichia; D_3__Erysipelotrichales; D_4__Erysipelotrichaceae; D_5__Turicibacter
ASV_748	ca704e748f6e0f36d37e65ffe8527a3e	D_0__Bacteria; D_1__Firmicutes; D_2__Clostridia; D_3__Clostridiales; D_4__Lachnospiraceae; D_5__Sellimonas; D_6__uncultured Firmicutes bacterium
ASV_749	e2b8282bb7ada596ce1dd7c917c7801b	D_0__Bacteria; D_1__Firmicutes; D_2__Clostridia; D_3__Clostridiales; D_4__Lachnospiraceae; D_5__Blautia; D_6__Ruminococcus sp. JC304
ASV_750	5cbbbf1d120094ec173a20f9a7ad45db	D_0__Bacteria; D_1__Firmicutes; D_2__Clostridia; D_3__Clostridiales; D_4__Ruminococcaceae; D_5__Ruminococcaceae UCG-013
ASV_751	e5c3513e743f2b3a7322881f042ae4f6	D_0__Bacteria; D_1__Firmicutes; D_2__Clostridia; D_3__Clostridiales; D_4__Lachnospiraceae; D_5__Lachnospiraceae NK4A136 group
ASV_752	2bedc7e48aa231ff05031f980ce0d14f	D_0__Bacteria; D_1__Firmicutes; D_2__Clostridia; D_3__Clostridiales; D_4__Lachnospiraceae; D_5__Coprococcus 1; D_6__uncultured organism
ASV_753	d9f43707485450ebfcf3eaf2d7adfe2d	D_0__Bacteria; D_1__Firmicutes; D_2__Clostridia; D_3__Clostridiales; D_4__Ruminococcaceae; D_5__Faecalibacterium
ASV_754	abf74da4ce5dfe64e7c5756574e78561	D_0__Bacteria; D_1__Firmicutes; D_2__Clostridia; D_3__Clostridiales; D_4__Christensenellaceae; D_5__Christensenellaceae R-7 group; D_6__uncultured bacterium
ASV_755	afcbe6230eaff68786ec637690db6e44	D_0__Bacteria; D_1__Firmicutes; D_2__Clostridia; D_3__Clostridiales; D_4__Ruminococcaceae; D_5__Ruminococcaceae UCG-014
ASV_756	607d6d2d095c99fea554e455787ac900	D_0__Bacteria; D_1__Actinobacteria; D_2__Coriobacteriia; D_3__Coriobacteriales; D_4__Eggerthellaceae; D_5__Slackia
ASV_757	85160d57367415a4a1af581604a6815a	D_0__Bacteria; D_1__Firmicutes; D_2__Clostridia; D_3__Clostridiales; D_4__Ruminococcaceae; D_5__Butyricicoccus
ASV_758	dec4ee398cf6e20fbbf9938fda57fa3f	D_0__Bacteria; D_1__Firmicutes; D_2__Clostridia; D_3__Clostridiales; D_4__Lachnospiraceae
ASV_759	df39661576cede5cc621ac47d48789fb	D_0__Bacteria; D_1__Firmicutes; D_2__Clostridia; D_3__Clostridiales; D_4__Ruminococcaceae; D_5__Ruminococcaceae UCG-013
ASV_760	b9ad9da3b95203c0f63139a1718b616c	D_0__Bacteria; D_1__Firmicutes; D_2__Clostridia; D_3__Clostridiales; D_4__Ruminococcaceae; D_5__Faecalibacterium
ASV_761	4d4613854380cfee325b6dd03538ee31	D_0__Bacteria; D_1__Firmicutes; D_2__Clostridia; D_3__Clostridiales; D_4__Lachnospiraceae; D_5__Blautia; D_6__Blautia massiliensis
ASV_762	73434a3c86e53b1deb9eaf60ff178f10	D_0__Bacteria; D_1__Firmicutes; D_2__Clostridia; D_3__Clostridiales
ASV_763	c1196f400d6cb29103d7a22ce6d50faf	D_0__Bacteria; D_1__Firmicutes; D_2__Clostridia; D_3__Clostridiales; D_4__Ruminococcaceae; D_5__Ruminococcaceae UCG-005
ASV_764	15f6bfd7ce0fb2de2a8b7159edd51e0f	D_0__Bacteria; D_1__Tenericutes; D_2__Mollicutes; D_3__Mollicutes RF39
ASV_765	ce6b2e9343386581ce019d2a2eeeb358	D_0__Bacteria; D_1__Firmicutes; D_2__Clostridia; D_3__Clostridiales; D_4__Lachnospiraceae; D_5__Lachnospiraceae UCG-008; D_6__Ruminococcus sp. CE2
ASV_766	947ad2445f4b6d35993b5b997c8a3617	D_0__Bacteria; D_1__Actinobacteria; D_2__Coriobacteriia; D_3__Coriobacteriales; D_4__Coriobacteriaceae; D_5__Collinsella
ASV_767	e1ad5c3cff63feb4e0c13426090d9a56	D_0__Bacteria; D_1__Actinobacteria; D_2__Coriobacteriia; D_3__Coriobacteriales; D_4__Coriobacteriaceae; D_5__Collinsella
ASV_768	fdcb6d8bda06fde57d19842f61ff37a9	D_0__Bacteria; D_1__Firmicutes; D_2__Clostridia; D_3__Clostridiales; D_4__Lachnospiraceae; D_5__Lachnospiraceae ND3007 group
ASV_769	2c162d3e52791ebd70b09fd581926d2d	D_0__Bacteria; D_1__Bacteroidetes; D_2__Bacteroidia; D_3__Bacteroidales; D_4__Rikenellaceae; D_5__Alistipes
ASV_770	8b5b5085147a47b44be738aceed86e8e	D_0__Bacteria; D_1__Firmicutes; D_2__Clostridia; D_3__Clostridiales; D_4__Lachnospiraceae
ASV_771	3fdf84aa7a9f862c87d29675fc8061de	D_0__Bacteria; D_1__Tenericutes; D_2__Mollicutes; D_3__Mollicutes RF39
ASV_772	585bd0647b0da9991dc01c1e5195ff2c	D_0__Bacteria; D_1__Bacteroidetes; D_2__Bacteroidia; D_3__Bacteroidales; D_4__Rikenellaceae; D_5__Alistipes; D_6__Alistipes indistinctus YIT 12060
ASV_773	8d4305b726cd7f64498f409a748c6683	D_0__Bacteria; D_1__Proteobacteria; D_2__Deltaproteobacteria; D_3__Desulfovibrionales; D_4__Desulfovibrionaceae; D_5__Desulfovibrio
ASV_774	3c32d53fb228120ab485f389dbe9d933	D_0__Bacteria; D_1__Firmicutes; D_2__Clostridia; D_3__Clostridiales; D_4__Ruminococcaceae
ASV_775	6a9bce81cff8935562ee3b54eedc834e	D_0__Bacteria; D_1__Bacteroidetes; D_2__Bacteroidia; D_3__Bacteroidales; D_4__Barnesiellaceae; D_5__Coprobacter; D_6__Gabonia massiliensis
ASV_776	8bdd1882fd648b9a7986a0b7228a6711	D_0__Bacteria; D_1__Firmicutes; D_2__Clostridia; D_3__Clostridiales; D_4__Clostridiaceae 1; D_5__Clostridium sensu stricto 1
ASV_777	5508bca3a75013420dc33caf857f458a	D_0__Bacteria; D_1__Proteobacteria; D_2__Deltaproteobacteria; D_3__Desulfovibrionales; D_4__Desulfovibrionaceae; D_5__Desulfovibrio
ASV_778	30bf3557521aeade8718c7bd324bd81b	D_0__Bacteria; D_1__Firmicutes; D_2__Clostridia; D_3__Clostridiales; D_4__Ruminococcaceae
ASV_779	5a80213bb764b704ce36dab3b48d29ff	D_0__Bacteria; D_1__Firmicutes; D_2__Clostridia; D_3__Clostridiales; D_4__Ruminococcaceae; D_5__Faecalibacterium
ASV_780	0cbf54a4daf6e8a667d16bfe36db5f29	D_0__Bacteria; D_1__Bacteroidetes; D_2__Bacteroidia; D_3__Bacteroidales; D_4__Bacteroidaceae; D_5__Bacteroides
ASV_781	37bc2ae5a6407d09a42f730e5533f3c9	D_0__Bacteria; D_1__Bacteroidetes; D_2__Bacteroidia; D_3__Bacteroidales; D_4__Rikenellaceae; D_5__Alistipes
ASV_782	133a4b6046bbfacbb9d0655fa5e8e603	D_0__Bacteria; D_1__Actinobacteria; D_2__Coriobacteriia; D_3__Coriobacteriales; D_4__Eggerthellaceae
ASV_783	3e07a270bcacb7448225d7af62523889	D_0__Bacteria; D_1__Firmicutes; D_2__Clostridia; D_3__Clostridiales; D_4__Ruminococcaceae; D_5__Faecalibacterium
ASV_784	1ec530d8f66e81f7b30d7a3bd4adb483	D_0__Bacteria; D_1__Bacteroidetes; D_2__Bacteroidia; D_3__Bacteroidales; D_4__Bacteroidaceae; D_5__Bacteroides
ASV_785	4fed5d876138741f21a9c5cdf72b2f88	D_0__Bacteria; D_1__Firmicutes; D_2__Clostridia; D_3__Clostridiales; D_4__Lachnospiraceae; D_5__[Ruminococcus] gnavus group
ASV_786	f4551d689932e2af80e9084aa5e9bcc4	D_0__Bacteria; D_1__Firmicutes; D_2__Clostridia; D_3__Clostridiales; D_4__Lachnospiraceae; D_5__Blautia; D_6__Blautia massiliensis
ASV_787	b4d1ed00d686102229a1dcadce71a76f	D_0__Bacteria; D_1__Firmicutes; D_2__Clostridia; D_3__Clostridiales; D_4__Lachnospiraceae; D_5__Anaerostipes
ASV_788	5a08c74c1fd4c7562de0fa8e69717588	D_0__Bacteria; D_1__Firmicutes; D_2__Clostridia; D_3__Clostridiales; D_4__Ruminococcaceae; D_5__Faecalibacterium
ASV_789	7863c70c280263a70b81e9ea94c84a9c	D_0__Bacteria; D_1__Firmicutes; D_2__Clostridia; D_3__Clostridiales; D_4__Lachnospiraceae
ASV_790	9a4010653ec1e44a5a90270412f48fc3	D_0__Bacteria; D_1__Bacteroidetes; D_2__Bacteroidia; D_3__Bacteroidales; D_4__Bacteroidaceae; D_5__Bacteroides
ASV_791	520738324609896178598b3a80ce7ebd	D_0__Bacteria; D_1__Firmicutes; D_2__Clostridia; D_3__Clostridiales; D_4__Lachnospiraceae; D_5__Blautia; D_6__Blautia massiliensis
ASV_792	8bdcf73337214eeb2a9cbe507227e979	D_0__Bacteria; D_1__Firmicutes; D_2__Clostridia; D_3__Clostridiales; D_4__Lachnospiraceae
ASV_793	e03b47d6c03c53787f872e0578f09446	D_0__Bacteria; D_1__Firmicutes; D_2__Clostridia; D_3__Clostridiales; D_4__Peptostreptococcaceae; D_5__Terrisporobacter
ASV_794	3c14b3cb6dfbe5ffec3ae8e752faa135	D_0__Bacteria; D_1__Firmicutes; D_2__Negativicutes; D_3__Selenomonadales; D_4__Acidaminococcaceae; D_5__Phascolarctobacterium
ASV_795	f90fde9cbd3e90be660d5279c67ff1f9	D_0__Bacteria; D_1__Actinobacteria; D_2__Coriobacteriia; D_3__Coriobacteriales; D_4__Atopobiaceae; D_5__Coriobacteriaceae UCG-003; D_6__uncultured bacterium
ASV_796	a48c103c7239b6936159af0542052242	D_0__Bacteria; D_1__Firmicutes; D_2__Clostridia; D_3__Clostridiales; D_4__Christensenellaceae; D_5__Christensenellaceae R-7 group
ASV_797	e1e2c4234302b069dd6d081e2f997fbb	D_0__Bacteria; D_1__Firmicutes; D_2__Clostridia; D_3__Clostridiales; D_4__Ruminococcaceae; D_5__Ruminiclostridium 5
ASV_798	cf34b10bc2e52626847d7efa3026e040	D_0__Bacteria; D_1__Firmicutes; D_2__Clostridia; D_3__Clostridiales; D_4__Lachnospiraceae; D_5__Blautia; D_6__Blautia sp. Marseille-P3387
ASV_799	695e0112f98090b2786b2f2fa602b0d2	D_0__Bacteria; D_1__Bacteroidetes; D_2__Bacteroidia; D_3__Bacteroidales; D_4__Bacteroidaceae; D_5__Bacteroides
ASV_800	359a82e6d4f17533de8c27e1de30599b	D_0__Bacteria; D_1__Bacteroidetes; D_2__Bacteroidia; D_3__Bacteroidales; D_4__Bacteroidaceae; D_5__Bacteroides
ASV_801	a19118592be5511b7bda8c23ba9a1d30	D_0__Bacteria; D_1__Actinobacteria; D_2__Coriobacteriia; D_3__Coriobacteriales; D_4__Eggerthellaceae; D_5__Enterorhabdus; D_6__uncultured bacterium
ASV_802	21ba8610daab1c42ce012098e8c822b7	D_0__Bacteria; D_1__Firmicutes; D_2__Clostridia; D_3__Clostridiales; D_4__Lachnospiraceae
ASV_803	6b2f831b378f24ddf9361032b7a14ba8	D_0__Bacteria; D_1__Actinobacteria; D_2__Coriobacteriia; D_3__Coriobacteriales; D_4__Eggerthellaceae; D_5__uncultured; D_6__uncultured bacterium
ASV_804	27e9560eed52ae04c010afca1a285275	D_0__Bacteria; D_1__Actinobacteria; D_2__Coriobacteriia; D_3__Coriobacteriales; D_4__Eggerthellaceae; D_5__uncultured; D_6__uncultured bacterium
ASV_805	eb638d04374aa65ee1c8c30d6476d811	D_0__Bacteria; D_1__Tenericutes; D_2__Mollicutes; D_3__Mollicutes RF39; D_4__metagenome; D_5__metagenome; D_6__metagenome
ASV_806	0d35d461ed98437223fa112294d06cdd	D_0__Bacteria; D_1__Firmicutes; D_2__Clostridia; D_3__Clostridiales; D_4__Lachnospiraceae; D_5__Lachnospiraceae ND3007 group
ASV_807	103b351ba9b031b5b598a86fa47c82f7	D_0__Bacteria; D_1__Bacteroidetes; D_2__Bacteroidia; D_3__Bacteroidales; D_4__Bacteroidaceae; D_5__Bacteroides
ASV_808	9eda1e98c2c932bd7231e03b47541625	D_0__Bacteria; D_1__Firmicutes; D_2__Clostridia; D_3__Clostridiales; D_4__Lachnospiraceae; D_5__Coprococcus 1
ASV_809	9d0ebb3793f8c240cb4f98a701b1457b	D_0__Bacteria; D_1__Firmicutes; D_2__Clostridia; D_3__Clostridiales; D_4__Ruminococcaceae; D_5__Ruminococcaceae UCG-014
ASV_810	5f5dd820790cf9fc8a588967bd3c2ce4	D_0__Bacteria; D_1__Firmicutes; D_2__Clostridia; D_3__Clostridiales; D_4__Ruminococcaceae
ASV_811	fa3e24b446b4452a6781b943dd96c799	D_0__Bacteria; D_1__Actinobacteria; D_2__Coriobacteriia; D_3__Coriobacteriales; D_4__Eggerthellaceae; D_5__Adlercreutzia; D_6__uncultured bacterium
ASV_812	aead87320b8d28b9bb9116778e8fdcf3	D_0__Bacteria; D_1__Firmicutes; D_2__Negativicutes; D_3__Selenomonadales; D_4__Veillonellaceae; D_5__Dialister
ASV_813	f2491c5bef439c50d67edc8d1c19d25c	D_0__Bacteria; D_1__Firmicutes; D_2__Clostridia; D_3__Clostridiales; D_4__Lachnospiraceae; D_5__Blautia; D_6__uncultured bacterium adhufec35.25
ASV_814	2bc4ce836ed7632bfb09005df7d467c6	D_0__Bacteria; D_1__Firmicutes; D_2__Clostridia; D_3__Clostridiales; D_4__Family XIII
ASV_815	15b08ceb9bbfb6fbdad4afd95477c7e0	D_0__Bacteria; D_1__Firmicutes; D_2__Clostridia; D_3__Clostridiales; D_4__Lachnospiraceae; D_5__Blautia
ASV_816	fe31c662d49d1efa7df623e6721200e7	D_0__Bacteria; D_1__Firmicutes; D_2__Clostridia; D_3__Clostridiales; D_4__Ruminococcaceae; D_5__Faecalibacterium
ASV_817	3f49bb4853c8f2f2d2a38a65896afb78	D_0__Bacteria; D_1__Firmicutes; D_2__Clostridia; D_3__Clostridiales; D_4__Ruminococcaceae; D_5__Ruminococcaceae UCG-005
ASV_818	ff7b44963cff6d3b2938d7e665ef2afe	D_0__Bacteria; D_1__Firmicutes; D_2__Clostridia; D_3__Clostridiales; D_4__Lachnospiraceae; D_5__Coprococcus 2
ASV_819	70d68366810b5311942033e457e8cd67	D_0__Bacteria; D_1__Firmicutes; D_2__Negativicutes; D_3__Selenomonadales; D_4__Acidaminococcaceae; D_5__Acidaminococcus; D_6__human gut metagenome
ASV_820	245cc8bdd42e1d501567f7df876da74d	D_0__Bacteria; D_1__Firmicutes; D_2__Clostridia; D_3__Clostridiales; D_4__Lachnospiraceae; D_5__[Ruminococcus] torques group
ASV_821	1cb01be0a7d271dae9e9f532e94fb50f	D_0__Bacteria; D_1__Firmicutes; D_2__Clostridia; D_3__Clostridiales; D_4__Lachnospiraceae; D_5__Anaerosporobacter; D_6__uncultured organism
ASV_822	1cd291f190c2a2bac65e231a372fbbff	D_0__Bacteria; D_1__Firmicutes; D_2__Clostridia; D_3__Clostridiales; D_4__Lachnospiraceae; D_5__Agathobacter; D_6__Eubacterium ramulus
ASV_823	834d552d48f3f034794ac3ee4dbcdfca	D_0__Bacteria; D_1__Firmicutes; D_2__Clostridia; D_3__Clostridiales; D_4__Lachnospiraceae
ASV_824	74451e5e64f795d24a4f877601a12276	D_0__Bacteria; D_1__Firmicutes; D_2__Clostridia; D_3__Clostridiales; D_4__Lachnospiraceae; D_5__Hungatella
ASV_825	66b4e01624bb91eab45240c505801dae	D_0__Bacteria; D_1__Firmicutes; D_2__Clostridia; D_3__Clostridiales; D_4__Lachnospiraceae; D_5__Coprococcus 1
ASV_826	c2201b69dc3ad605de2348c4cbc9d1e6	D_0__Bacteria; D_1__Firmicutes; D_2__Clostridia; D_3__Clostridiales; D_4__Ruminococcaceae; D_5__Butyricicoccus
ASV_827	98df0a27b6456c75c36cc49d22c38cc1	D_0__Bacteria; D_1__Firmicutes; D_2__Clostridia; D_3__Clostridiales; D_4__Lachnospiraceae; D_5__[Eubacterium] hallii group
ASV_828	833c17af9902381e3370844aba87523c	D_0__Bacteria; D_1__Firmicutes; D_2__Clostridia; D_3__Clostridiales; D_4__Ruminococcaceae
ASV_829	07e97267545da83389700eb0057835b5	D_0__Bacteria; D_1__Firmicutes; D_2__Clostridia; D_3__Clostridiales; D_4__Ruminococcaceae; D_5__Ruminococcaceae UCG-005; D_6__uncultured bacterium adhufec311
ASV_830	e29fff9dcb0f85c6d7c72bd230edd81c	D_0__Bacteria; D_1__Firmicutes; D_2__Clostridia; D_3__Clostridiales; D_4__Ruminococcaceae; D_5__Faecalibacterium
ASV_831	8d957263c35854c7bcda60d7df03d5fe	D_0__Bacteria; D_1__Firmicutes; D_2__Clostridia; D_3__Clostridiales; D_4__Lachnospiraceae
ASV_832	963a9c5ba4934277a194b9677969bf68	D_0__Bacteria; D_1__Bacteroidetes; D_2__Bacteroidia; D_3__Bacteroidales; D_4__Rikenellaceae; D_5__Rikenellaceae RC9 gut group; D_6__uncultured bacterium
ASV_833	829585a3db4c1711f2f5760faa3d266a	D_0__Bacteria; D_1__Firmicutes; D_2__Clostridia; D_3__Clostridiales; D_4__Ruminococcaceae; D_5__Faecalibacterium
ASV_834	4172f715e93aebe4849c112e9ce605aa	D_0__Bacteria; D_1__Firmicutes; D_2__Clostridia; D_3__Clostridiales; D_4__Ruminococcaceae
ASV_835	eb38b819870c940273fff530ee0a4e32	D_0__Bacteria; D_1__Firmicutes; D_2__Clostridia; D_3__Clostridiales; D_4__Ruminococcaceae; D_5__Ruminiclostridium 5
ASV_836	45baec62a49ccda32006a465f0ed78f8	D_0__Bacteria; D_1__Firmicutes; D_2__Clostridia; D_3__Clostridiales; D_4__Lachnospiraceae; D_5__Anaerosporobacter; D_6__uncultured organism
ASV_837	704982b2c2dd8ce47425dd9410b0346c	D_0__Bacteria; D_1__Actinobacteria; D_2__Actinobacteria; D_3__Bifidobacteriales; D_4__Bifidobacteriaceae; D_5__Bifidobacterium
ASV_838	1a8d29f5a82d2123567744d35962f8e5	D_0__Bacteria; D_1__Firmicutes; D_2__Clostridia; D_3__Clostridiales; D_4__Family XIII
ASV_839	767ea7252d5df7cab2ad1e96c9cb4ccc	D_0__Bacteria; D_1__Actinobacteria; D_2__Coriobacteriia; D_3__Coriobacteriales; D_4__Coriobacteriaceae; D_5__Collinsella
ASV_840	5fbb88b5e1dca807f152c541b7193b77	D_0__Bacteria; D_1__Firmicutes; D_2__Clostridia; D_3__Clostridiales; D_4__Clostridiaceae 1; D_5__Clostridium sensu stricto 1
ASV_841	89d6ba1192ca65a5ef136c83d607f65e	D_0__Bacteria; D_1__Bacteroidetes; D_2__Bacteroidia; D_3__Bacteroidales; D_4__Prevotellaceae; D_5__Alloprevotella
ASV_842	10aefdd074855d2631306e4d108f2ebc	D_0__Bacteria; D_1__Firmicutes; D_2__Clostridia; D_3__Clostridiales; D_4__Lachnospiraceae; D_5__[Eubacterium] hallii group
ASV_843	d31295ef8911da0e585ebb8ab44c090e	D_0__Bacteria; D_1__Firmicutes; D_2__Clostridia; D_3__Clostridiales; D_4__Lachnospiraceae; D_5__Lachnospiraceae FCS020 group; D_6__uncultured Clostridium sp.
ASV_844	82f2e5d24f4524949437b61cb2267e54	D_0__Bacteria; D_1__Firmicutes; D_2__Bacilli; D_3__Lactobacillales; D_4__Streptococcaceae; D_5__Streptococcus
ASV_845	f5b9fd484dc63744fbada8e7006b52fb	D_0__Bacteria; D_1__Firmicutes; D_2__Clostridia; D_3__Clostridiales; D_4__Lachnospiraceae
ASV_846	31df59a7a49f9771e4e544b6b877ff3d	D_0__Bacteria; D_1__Firmicutes; D_2__Clostridia; D_3__Clostridiales; D_4__Ruminococcaceae; D_5__Ruminococcaceae UCG-005
ASV_847	d84920a04f0729cb903886da9153592c	D_0__Bacteria; D_1__Firmicutes; D_2__Clostridia; D_3__Clostridiales; D_4__Lachnospiraceae; D_5__Lachnospiraceae FCS020 group
ASV_848	973c428b40fd6edd91ca5cf4ac3c533d	D_0__Bacteria; D_1__Actinobacteria; D_2__Coriobacteriia; D_3__Coriobacteriales; D_4__Atopobiaceae; D_5__uncultured; D_6__uncultured bacterium
ASV_849	f5f4a1152a6ce547b46678621652d2d3	D_0__Bacteria; D_1__Firmicutes; D_2__Bacilli; D_3__Lactobacillales; D_4__Lactobacillaceae; D_5__Lactobacillus
ASV_850	da84993c09a2cb084cd33fa9d9994fd7	D_0__Bacteria; D_1__Firmicutes; D_2__Clostridia; D_3__Clostridiales; D_4__Lachnospiraceae; D_5__Marvinbryantia
ASV_851	9737b0eb53f4397ab29bfc79867e9cf6	D_0__Bacteria; D_1__Firmicutes; D_2__Clostridia; D_3__Clostridiales; D_4__Lachnospiraceae
ASV_852	15c3a027c096f7dcca8046ad86723768	D_0__Bacteria; D_1__Firmicutes; D_2__Clostridia; D_3__Clostridiales; D_4__Lachnospiraceae
ASV_853	78e939b858a31df8c81fe2831bf1a80e	D_0__Bacteria; D_1__Firmicutes; D_2__Clostridia; D_3__Clostridiales; D_4__Lachnospiraceae; D_5__Marvinbryantia
ASV_854	c323e89cee0879ba822ba5df6632d37f	D_0__Bacteria; D_1__Firmicutes; D_2__Clostridia; D_3__Clostridiales; D_4__Lachnospiraceae; D_5__[Eubacterium] hallii group
ASV_855	d00c345069346f51ac4bc72ed91af058	D_0__Bacteria; D_1__Firmicutes; D_2__Clostridia; D_3__Clostridiales; D_4__Christensenellaceae; D_5__Christensenellaceae R-7 group
ASV_856	57d0af8420a16c2a61417f7891e8fd8e	D_0__Bacteria; D_1__Firmicutes; D_2__Bacilli; D_3__Lactobacillales; D_4__Streptococcaceae; D_5__Streptococcus
ASV_857	ac98074a0441a4525709961cb513b373	D_0__Bacteria; D_1__Firmicutes; D_2__Clostridia; D_3__Clostridiales; D_4__Lachnospiraceae; D_5__[Eubacterium] eligens group
ASV_858	b915af832a798ef2e08ca287f567472d	D_0__Bacteria; D_1__Actinobacteria; D_2__Actinobacteria; D_3__Actinomycetales; D_4__Actinomycetaceae; D_5__Actinomyces
ASV_859	dd84e675dbd515ee6ae3ddcccbf725da	D_0__Bacteria; D_1__Firmicutes; D_2__Clostridia; D_3__Clostridiales; D_4__Ruminococcaceae; D_5__Ruminiclostridium 5; D_6__uncultured organism
ASV_860	87676d5a382536403d9497974773a191	D_0__Bacteria; D_1__Firmicutes; D_2__Clostridia; D_3__Clostridiales; D_4__Lachnospiraceae
ASV_861	ac730571d7b8feef5e7d538b153dde91	D_0__Bacteria; D_1__Firmicutes; D_2__Clostridia; D_3__Clostridiales; D_4__Lachnospiraceae; D_5__Dorea
ASV_862	51b602e2aedf7b06c6c8a4fb08c53299	D_0__Bacteria; D_1__Firmicutes; D_2__Clostridia; D_3__Clostridiales; D_4__Lachnospiraceae
ASV_863	d577c598649f06b69f62e1cee86b9ae6	D_0__Bacteria; D_1__Firmicutes; D_2__Clostridia; D_3__Clostridiales; D_4__Lachnospiraceae; D_5__Blautia; D_6__uncultured bacterium adhufec35.25
ASV_864	59381bddf2fe6382931e5a0d54ea78bf	D_0__Bacteria; D_1__Firmicutes; D_2__Clostridia; D_3__Clostridiales; D_4__Lachnospiraceae; D_5__[Ruminococcus] gauvreauii group
ASV_865	8272902a9808a7bb5afcbf421b4f09c2	D_0__Bacteria; D_1__Firmicutes; D_2__Clostridia; D_3__Clostridiales; D_4__Christensenellaceae; D_5__Christensenellaceae R-7 group
ASV_866	d9b877e3b7fe56d718756f9a5955cac7	D_0__Bacteria; D_1__Firmicutes; D_2__Clostridia; D_3__Clostridiales; D_4__Lachnospiraceae; D_5__Lachnospiraceae UCG-001
ASV_867	0e0deb402f706d4c34a196719f380693	D_0__Bacteria; D_1__Firmicutes; D_2__Clostridia; D_3__Clostridiales; D_4__Lachnospiraceae
ASV_868	0844088736b8c668afb2e18f80863fa7	D_0__Bacteria; D_1__Firmicutes; D_2__Clostridia; D_3__Clostridiales; D_4__Lachnospiraceae; D_5__Howardella; D_6__uncultured organism
ASV_869	989f5e0bba541acb859a688bf7c4b723	D_0__Bacteria; D_1__Bacteroidetes; D_2__Bacteroidia; D_3__Bacteroidales; D_4__Bacteroidaceae; D_5__Bacteroides
ASV_870	f9b84a4dad7e8068f29518c2eebbebd6	D_0__Bacteria; D_1__Firmicutes; D_2__Erysipelotrichia; D_3__Erysipelotrichales; D_4__Erysipelotrichaceae; D_5__Turicibacter
ASV_871	3610065e590f2dd521504f4ff43531ba	D_0__Bacteria; D_1__Firmicutes; D_2__Clostridia; D_3__Clostridiales; D_4__Lachnospiraceae; D_5__[Ruminococcus] gauvreauii group
ASV_872	f521ade4be45dc429ec281f43129ccd2	D_0__Bacteria; D_1__Firmicutes; D_2__Clostridia; D_3__Clostridiales; D_4__Lachnospiraceae; D_5__Dorea
ASV_873	93776084713bad08c7f3e97359a68b04	D_0__Bacteria; D_1__Firmicutes; D_2__Clostridia; D_3__Clostridiales; D_4__Lachnospiraceae; D_5__[Ruminococcus] torques group
ASV_874	4dbca098f180ae9dabf66c8813d15311	D_0__Bacteria; D_1__Bacteroidetes; D_2__Bacteroidia; D_3__Bacteroidales; D_4__Tannerellaceae; D_5__Parabacteroides
ASV_875	7877fb4046543272286bc93e2c6c4dc6	D_0__Bacteria; D_1__Actinobacteria; D_2__Coriobacteriia; D_3__Coriobacteriales; D_4__Eggerthellaceae; D_5__Slackia
ASV_876	453595b86257e305b836229d0c970fac	D_0__Bacteria; D_1__Cyanobacteria; D_2__Melainabacteria; D_3__Gastranaerophilales; D_4__Candidatus Melainabacteria bacterium MEL.A1; D_5__Candidatus Melainabacteria bacterium MEL.A1; D_6__Candidatus Melainabacteria bacterium MEL.A1
ASV_877	b7cdc443c2f2f544b6bad8ff6c50ecd3	D_0__Bacteria; D_1__Firmicutes; D_2__Clostridia; D_3__Clostridiales; D_4__Lachnospiraceae
ASV_878	1cbaf85e61b7775fba8b2ab3732c01c5	D_0__Bacteria; D_1__Firmicutes; D_2__Clostridia; D_3__Clostridiales; D_4__Ruminococcaceae; D_5__Ruminococcaceae UCG-014; D_6__uncultured bacterium
ASV_879	101f05cb3ff2e1cb4aa31e7bbeb2a56e	D_0__Bacteria; D_1__Firmicutes; D_2__Clostridia; D_3__Clostridiales; D_4__Ruminococcaceae; D_5__Faecalibacterium
ASV_880	7338464e49df8c12ef1059c27646a33b	D_0__Bacteria; D_1__Bacteroidetes; D_2__Bacteroidia; D_3__Bacteroidales; D_4__Rikenellaceae; D_5__Alistipes
ASV_881	4a07bb6ee736142fbec820624f862fce	D_0__Bacteria; D_1__Firmicutes; D_2__Clostridia; D_3__Clostridiales; D_4__Lachnospiraceae; D_5__Lachnoclostridium; D_6__butyrate-producing bacterium SM4/1
ASV_882	c582712555a460243d53644eb985cec4	D_0__Bacteria; D_1__Firmicutes; D_2__Clostridia; D_3__Clostridiales; D_4__Lachnospiraceae; D_5__Lachnospiraceae ND3007 group
ASV_883	cff196747e2ea55211f2534774cf5041	D_0__Bacteria; D_1__Actinobacteria; D_2__Coriobacteriia; D_3__Coriobacteriales; D_4__Coriobacteriales Incertae Sedis; D_5__uncultured; D_6__uncultured organism
ASV_884	be9b0644c74ce32012c03b76ac3bf034	D_0__Bacteria; D_1__Firmicutes; D_2__Clostridia; D_3__Clostridiales; D_4__Ruminococcaceae; D_5__Ruminococcaceae UCG-014
ASV_885	b57b9d1e5971476cecbbf3f829954a94	D_0__Bacteria; D_1__Firmicutes; D_2__Clostridia; D_3__Clostridiales; D_4__Ruminococcaceae; D_5__uncultured; D_6__gut metagenome
ASV_886	ef896bc0b9771d18f6e63223991ab550	D_0__Bacteria; D_1__Bacteroidetes; D_2__Bacteroidia; D_3__Bacteroidales; D_4__Rikenellaceae; D_5__Alistipes
ASV_887	57a05495d59f3c96d9c1a80c4fde57d1	D_0__Bacteria; D_1__Firmicutes; D_2__Erysipelotrichia; D_3__Erysipelotrichales; D_4__Erysipelotrichaceae
ASV_888	dd91a7757eb32375e8cb670d008a57e5	D_0__Bacteria; D_1__Firmicutes; D_2__Clostridia; D_3__Clostridiales; D_4__Lachnospiraceae; D_5__Lachnospiraceae NK4A136 group; D_6__metagenome
ASV_889	a0ca5d6b935b913268343dc0bed5fc9e	D_0__Bacteria; D_1__Firmicutes; D_2__Clostridia; D_3__Clostridiales; D_4__Ruminococcaceae
ASV_890	4ce11e25edef3e4269c19103e614c755	D_0__Bacteria; D_1__Firmicutes; D_2__Clostridia; D_3__Clostridiales; D_4__Ruminococcaceae; D_5__Faecalibacterium
ASV_891	9807ea9310de4c4a313321c3fff70f87	D_0__Bacteria; D_1__Firmicutes; D_2__Clostridia; D_3__Clostridiales; D_4__Ruminococcaceae; D_5__Ruminococcaceae UCG-014; D_6__uncultured bacterium
ASV_892	b4de94a12bab9a6571939f4594dc94fb	D_0__Bacteria; D_1__Firmicutes; D_2__Clostridia; D_3__Clostridiales; D_4__Ruminococcaceae; D_5__Ruminococcus 1
ASV_893	92dd4fdb71a82773fb3dff95ad9cb0af	D_0__Bacteria; D_1__Proteobacteria; D_2__Gammaproteobacteria; D_3__Enterobacteriales; D_4__Enterobacteriaceae
ASV_894	9bd002a2b04471f8f532e92ecfd5c1e0	D_0__Bacteria; D_1__Firmicutes; D_2__Clostridia; D_3__Clostridiales; D_4__Lachnospiraceae
ASV_895	efd90015eae6524ebadcf71666d3b471	D_0__Bacteria; D_1__Firmicutes; D_2__Clostridia; D_3__Clostridiales; D_4__Lachnospiraceae; D_5__Dorea
ASV_896	9957992e24c4afc9d4fc469e48bba4be	D_0__Bacteria; D_1__Firmicutes; D_2__Clostridia; D_3__Clostridiales; D_4__Lachnospiraceae; D_5__Roseburia
ASV_897	515149ced3018eb385dba57069c871e7	D_0__Bacteria; D_1__Proteobacteria; D_2__Gammaproteobacteria; D_3__Betaproteobacteriales; D_4__Burkholderiaceae; D_5__Parasutterella; D_6__uncultured bacterium
ASV_898	2b9ccd8723ba4935f974572c1ff1e51f	D_0__Bacteria; D_1__Actinobacteria; D_2__Actinobacteria; D_3__Actinomycetales; D_4__Actinomycetaceae; D_5__Actinomyces
ASV_899	297735633ddcd71257100bec3ad0fedf	D_0__Bacteria; D_1__Firmicutes; D_2__Clostridia; D_3__Clostridiales; D_4__Peptostreptococcaceae; D_5__Terrisporobacter
ASV_900	daf5fca9bdabe2c12a252785b3333e31	D_0__Bacteria; D_1__Firmicutes; D_2__Clostridia; D_3__Clostridiales; D_4__Ruminococcaceae
ASV_901	c2a1e77806fe2b9ad3f8fb8a4a8691b7	D_0__Bacteria; D_1__Firmicutes; D_2__Clostridia; D_3__Clostridiales; D_4__Christensenellaceae; D_5__Christensenellaceae R-7 group
ASV_902	ad887fb9ce08eff6d011e0ee86cd1d43	D_0__Bacteria; D_1__Firmicutes; D_2__Clostridia; D_3__Clostridiales; D_4__Lachnospiraceae; D_5__[Eubacterium] hallii group
ASV_903	546f3d17cb52147490052a95cd8dc61c	D_0__Bacteria; D_1__Firmicutes; D_2__Clostridia; D_3__Clostridiales; D_4__Lachnospiraceae; D_5__Anaerosporobacter; D_6__uncultured organism
ASV_904	e36fa1ae491216bcafc0886a69d37f01	D_0__Bacteria; D_1__Firmicutes; D_2__Clostridia; D_3__Clostridiales; D_4__Ruminococcaceae; D_5__Ruminococcaceae UCG-009
ASV_905	dac2ec893394d6e9a9b094b553243718	D_0__Bacteria; D_1__Firmicutes; D_2__Clostridia; D_3__Clostridiales; D_4__Lachnospiraceae; D_5__Blautia
ASV_906	95b2a03b4354e201348698d8fd427eb4	D_0__Bacteria; D_1__Firmicutes; D_2__Clostridia; D_3__Clostridiales; D_4__Lachnospiraceae; D_5__CAG-56; D_6__uncultured organism
ASV_907	aaaf597d4481c62b853111f3fd29f03f	D_0__Bacteria; D_1__Firmicutes; D_2__Clostridia; D_3__Clostridiales; D_4__Peptostreptococcaceae; D_5__Romboutsia
ASV_908	aeeba944dcf4bb238ec6d8030c5b33ca	D_0__Bacteria; D_1__Firmicutes; D_2__Clostridia; D_3__Clostridiales; D_4__Ruminococcaceae; D_5__Ruminiclostridium 5; D_6__uncultured organism
ASV_909	b91b730785d244794f1d66362cb1c5d8	D_0__Bacteria; D_1__Firmicutes; D_2__Clostridia; D_3__Clostridiales; D_4__Ruminococcaceae; D_5__Ruminococcaceae UCG-005
ASV_910	23f8ad92a731b39afe28011e0b09ee0a	D_0__Bacteria; D_1__Firmicutes; D_2__Clostridia; D_3__Clostridiales; D_4__Lachnospiraceae; D_5__Lachnoclostridium; D_6__uncultured Firmicutes bacterium
ASV_911	bc30513ad1ce89f89dc977c5df03ce64	D_0__Bacteria; D_1__Firmicutes; D_2__Clostridia; D_3__Clostridiales; D_4__Lachnospiraceae; D_5__Lachnospiraceae ND3007 group; D_6__uncultured bacterium
ASV_912	3aecd91c0439d3a2685699c6ccb6122e	D_0__Bacteria; D_1__Firmicutes; D_2__Clostridia; D_3__Clostridiales; D_4__Lachnospiraceae; D_5__Lachnospiraceae FCS020 group; D_6__uncultured organism
ASV_913	5b0589a9952359505649535af5701025	D_0__Bacteria; D_1__Firmicutes; D_2__Clostridia; D_3__Clostridiales; D_4__Lachnospiraceae; D_5__Lachnospiraceae UCG-004
ASV_914	21756e19ecdbd96dff32db432c20045c	D_0__Bacteria; D_1__Firmicutes; D_2__Clostridia; D_3__Clostridiales; D_4__Ruminococcaceae; D_5__Ruminococcus 1; D_6__uncultured organism
ASV_915	24caac3940c5cb8d6f7ee65fe2820569	D_0__Bacteria; D_1__Firmicutes; D_2__Clostridia; D_3__Clostridiales; D_4__Christensenellaceae; D_5__Christensenellaceae R-7 group
ASV_916	9f62f609187b2a6fc43ac5d132d2738d	D_0__Bacteria; D_1__Bacteroidetes; D_2__Bacteroidia; D_3__Bacteroidales; D_4__Prevotellaceae
ASV_917	fb2e1283eaaa5b7f5fe5530d85d5954d	D_0__Bacteria; D_1__Firmicutes; D_2__Clostridia; D_3__Clostridiales; D_4__Lachnospiraceae
ASV_918	7691d88c7590f9637ee76e90aa845489	D_0__Bacteria; D_1__Firmicutes; D_2__Clostridia; D_3__Clostridiales; D_4__Lachnospiraceae; D_5__Anaerostipes
ASV_919	1c22db8d4067ff591c2b0ea80028cb59	D_0__Bacteria; D_1__Firmicutes; D_2__Clostridia; D_3__Clostridiales; D_4__Lachnospiraceae; D_5__Lachnospiraceae UCG-001
ASV_920	57b369d5870111119ea6a9db5d501a3f	D_0__Bacteria; D_1__Firmicutes; D_2__Clostridia; D_3__Clostridiales; D_4__Ruminococcaceae; D_5__Flavonifractor
ASV_921	7010b326aab28cf5ce7961df571baf4d	D_0__Bacteria; D_1__Firmicutes; D_2__Clostridia; D_3__Clostridiales; D_4__Christensenellaceae; D_5__Christensenellaceae R-7 group; D_6__uncultured bacterium
ASV_922	bcfa5630956fc7485d3007649ea4c4e2	D_0__Bacteria; D_1__Firmicutes; D_2__Clostridia; D_3__Clostridiales; D_4__Lachnospiraceae; D_5__Coprococcus 3
ASV_923	2b43e4186a7570baeccd3ff487b6b419	D_0__Bacteria; D_1__Bacteroidetes; D_2__Bacteroidia; D_3__Bacteroidales; D_4__Tannerellaceae; D_5__Parabacteroides
ASV_924	cc03bfcf40df57176c0e7c8b62dd265c	D_0__Bacteria; D_1__Firmicutes; D_2__Clostridia; D_3__Clostridiales; D_4__Lachnospiraceae; D_5__uncultured; D_6__uncultured bacterium adhufec382
ASV_925	6055f6935399cdab7fdac8c05a4b7448	D_0__Bacteria; D_1__Firmicutes; D_2__Clostridia; D_3__Clostridiales; D_4__Lachnospiraceae; D_5__Lachnospiraceae NK4A136 group; D_6__metagenome
ASV_926	0f626176862da5197b8f13c4154f625a	D_0__Bacteria; D_1__Firmicutes; D_2__Clostridia; D_3__Clostridiales; D_4__Family XIII
ASV_927	288de46ad4c6ec815b890d716f9adc03	D_0__Bacteria; D_1__Bacteroidetes; D_2__Bacteroidia; D_3__Bacteroidales; D_4__Prevotellaceae; D_5__uncultured
ASV_928	c6e5a39a8ef997c07a975a11d4891809	D_0__Bacteria; D_1__Bacteroidetes; D_2__Bacteroidia; D_3__Bacteroidales; D_4__Prevotellaceae; D_5__uncultured; D_6__uncultured bacterium
ASV_929	538cd931d8e6c828587093c7406916fd	D_0__Bacteria; D_1__Firmicutes; D_2__Clostridia; D_3__Clostridiales; D_4__Ruminococcaceae; D_5__Ruminococcaceae UCG-003
ASV_930	e3950a418c351d3936e1028220923be5	D_0__Bacteria; D_1__Actinobacteria; D_2__Coriobacteriia; D_3__Coriobacteriales; D_4__Coriobacteriaceae; D_5__Collinsella
ASV_931	e09e47b806657e0d6ea1fcc7e83fac60	D_0__Bacteria; D_1__Firmicutes; D_2__Clostridia; D_3__Clostridiales; D_4__Ruminococcaceae
ASV_932	32108bb45262dc67b95ed3b4b55b54f5	D_0__Bacteria; D_1__Actinobacteria; D_2__Coriobacteriia; D_3__Coriobacteriales; D_4__Coriobacteriaceae; D_5__Collinsella
ASV_933	c783c9111bcebe0b46b9bfe172765cfb	D_0__Bacteria; D_1__Firmicutes; D_2__Clostridia; D_3__Clostridiales; D_4__Family XIII
ASV_934	500350d04ba3371c6a2974cdc5fb122d	D_0__Bacteria; D_1__Firmicutes; D_2__Clostridia; D_3__Clostridiales; D_4__Ruminococcaceae; D_5__Butyricicoccus
ASV_935	b7b46bad2b3e3f0ef83b383825fd4c91	D_0__Bacteria; D_1__Firmicutes; D_2__Clostridia; D_3__Clostridiales; D_4__Lachnospiraceae
ASV_936	d6f6affceb24245b3f721db7489e834e	D_0__Bacteria; D_1__Firmicutes; D_2__Clostridia; D_3__Clostridiales; D_4__Lachnospiraceae
ASV_937	367b0af571a74b8b87bcb2a7ca8ce75a	D_0__Bacteria; D_1__Firmicutes; D_2__Negativicutes; D_3__Selenomonadales; D_4__Acidaminococcaceae; D_5__Phascolarctobacterium
ASV_938	2e841a4cb25d9668061e5e24bc0727b7	D_0__Bacteria; D_1__Firmicutes; D_2__Clostridia; D_3__Clostridiales; D_4__Clostridiaceae 1; D_5__Clostridium sensu stricto 1
ASV_939	30276d413e46490ec4efe111d53221d3	D_0__Bacteria; D_1__Bacteroidetes; D_2__Bacteroidia; D_3__Bacteroidales; D_4__Rikenellaceae; D_5__Alistipes
ASV_940	e251452c8c4ba593a46c623bf8af6b9b	D_0__Bacteria; D_1__Firmicutes; D_2__Clostridia; D_3__Clostridiales; D_4__Lachnospiraceae; D_5__Lachnospiraceae FCS020 group; D_6__uncultured organism
ASV_941	93f40b4983381d0beae3c9f34f0aeab2	D_0__Bacteria; D_1__Firmicutes; D_2__Clostridia; D_3__Clostridiales; D_4__Lachnospiraceae; D_5__Blautia
ASV_942	ac671a6f9021e85a906c5c933bf026ee	D_0__Bacteria; D_1__Firmicutes; D_2__Clostridia; D_3__Clostridiales; D_4__Lachnospiraceae; D_5__CAG-56; D_6__uncultured organism
ASV_943	1e2eff74f8abda4614ba82bde85e0b34	D_0__Bacteria; D_1__Tenericutes; D_2__Mollicutes; D_3__Mollicutes RF39
ASV_944	68a5038a2b60e6c17ed446b9761e449f	D_0__Bacteria; D_1__Firmicutes; D_2__Clostridia; D_3__Clostridiales; D_4__Christensenellaceae; D_5__Christensenellaceae R-7 group
ASV_945	4750f33d97b4ed58730b3c3b4913e43f	D_0__Bacteria; D_1__Firmicutes; D_2__Clostridia; D_3__Clostridiales; D_4__Ruminococcaceae; D_5__Ruminococcaceae UCG-003
ASV_946	109ba375f5f3c4ec146ac741f561efb3	D_0__Bacteria; D_1__Bacteroidetes; D_2__Bacteroidia; D_3__Bacteroidales; D_4__Prevotellaceae; D_5__Alloprevotella; D_6__Prevotellamassilia timonensis
ASV_947	ee3b8e939a69202a7cec7e06b53812af	D_0__Bacteria; D_1__Tenericutes; D_2__Mollicutes; D_3__Mollicutes RF39; D_4__uncultured bacterium; D_5__uncultured bacterium; D_6__uncultured bacterium
ASV_948	a3dea3119263c978e3b8f30e4c363aa9	D_0__Bacteria; D_1__Firmicutes; D_2__Clostridia; D_3__Clostridiales; D_4__Lachnospiraceae; D_5__Blautia
ASV_949	b659b5e29aadba5b2619bf839fcc25ea	D_0__Bacteria; D_1__Firmicutes; D_2__Clostridia; D_3__Clostridiales; D_4__Lachnospiraceae; D_5__Blautia
ASV_950	9b9cfbdaee830a28dd68960166d014c3	D_0__Bacteria; D_1__Firmicutes; D_2__Clostridia; D_3__Clostridiales; D_4__Ruminococcaceae; D_5__Butyricicoccus
ASV_951	0f4302ddf5b245f568397c39b2c3e780	D_0__Bacteria; D_1__Bacteroidetes; D_2__Bacteroidia; D_3__Bacteroidales; D_4__Rikenellaceae; D_5__Alistipes; D_6__Alistipes sp. N15.MGS-157
ASV_952	de44a21af3e1a8f3d73fec0f5bad4039	D_0__Bacteria; D_1__Firmicutes; D_2__Clostridia; D_3__Clostridiales; D_4__Lachnospiraceae; D_5__Fusicatenibacter
ASV_953	b137e489fd4c29768a0a3c8bebeaad32	D_0__Bacteria; D_1__Bacteroidetes; D_2__Bacteroidia; D_3__Bacteroidales; D_4__Prevotellaceae; D_5__Prevotella 2
ASV_954	2301debe85881f82b1e54b159f0d2c15	D_0__Bacteria; D_1__Firmicutes; D_2__Clostridia; D_3__Clostridiales; D_4__Ruminococcaceae; D_5__Ruminococcus 1
ASV_955	cdee8f89fe0f48c9d0d5b4edf0f14398	D_0__Bacteria; D_1__Firmicutes; D_2__Clostridia; D_3__Clostridiales; D_4__Lachnospiraceae; D_5__Lachnospiraceae UCG-001
ASV_956	d868df8e19308801e6dc8b6c38cc3686	D_0__Bacteria; D_1__Firmicutes; D_2__Clostridia; D_3__Clostridiales; D_4__Lachnospiraceae; D_5__Agathobacter
ASV_957	8cc04f6e23d0ce7972b2004b4873c2f7	D_0__Bacteria; D_1__Tenericutes; D_2__Mollicutes; D_3__Mollicutes RF39; D_4__metagenome; D_5__metagenome; D_6__metagenome
ASV_958	8a4817ebf1a2dfd8e682e87d2868fbc4	D_0__Bacteria; D_1__Firmicutes; D_2__Clostridia; D_3__Clostridiales; D_4__Lachnospiraceae
ASV_959	c649495c4dd9937e1c9848ac87b32d76	D_0__Bacteria; D_1__Firmicutes; D_2__Clostridia; D_3__Clostridiales; D_4__Ruminococcaceae
ASV_960	fa0a607298006960bf47c463bc9e32cd	D_0__Bacteria; D_1__Firmicutes; D_2__Clostridia; D_3__Clostridiales; D_4__Ruminococcaceae; D_5__Negativibacillus; D_6__uncultured bacterium
ASV_961	05c8c112fcd09beca582943c418fecd5	D_0__Bacteria; D_1__Firmicutes; D_2__Clostridia; D_3__Clostridiales; D_4__Lachnospiraceae; D_5__Lachnoclostridium; D_6__Eubacterium sp. Marseille-P3202
ASV_962	c85a321489b1c99dfdac7b2810d8c969	D_0__Bacteria; D_1__Firmicutes; D_2__Clostridia; D_3__Clostridiales; D_4__Lachnospiraceae; D_5__Lachnoclostridium; D_6__uncultured Firmicutes bacterium
ASV_963	59c547340df53f65d7eb7a0f5a97aef5	D_0__Bacteria; D_1__Firmicutes; D_2__Clostridia; D_3__Clostridiales; D_4__Ruminococcaceae; D_5__Fournierella; D_6__uncultured bacterium
ASV_964	c6dcf7f70cd8059a200e1eed8640df10	D_0__Bacteria; D_1__Firmicutes; D_2__Clostridia; D_3__Clostridiales; D_4__Lachnospiraceae; D_5__Agathobacter
ASV_965	ceb60ed44e6705931cb508c7f81ed05b	D_0__Bacteria; D_1__Bacteroidetes; D_2__Bacteroidia; D_3__Bacteroidales; D_4__Rikenellaceae; D_5__Alistipes
ASV_966	8e2dea3b26798df199eafbef7ea3370a	D_0__Bacteria; D_1__Firmicutes; D_2__Clostridia; D_3__Clostridiales; D_4__Ruminococcaceae; D_5__Faecalibacterium
ASV_967	a21c490b84f9a76578eef9949bd08e42	D_0__Bacteria; D_1__Firmicutes; D_2__Clostridia; D_3__Clostridiales; D_4__Lachnospiraceae; D_5__Blautia; D_6__Ruminococcus sp. 5_1_39BFAA
ASV_968	3b6e7666418217dab8b3eb3bab71be7e	D_0__Bacteria; D_1__Firmicutes; D_2__Clostridia; D_3__Clostridiales; D_4__Lachnospiraceae; D_5__Coprococcus 2
ASV_969	e07ff554e759521eb69cd9bd37bb04c3	D_0__Bacteria
ASV_970	6b380d6b7db148f02ea081b94b3aebce	D_0__Bacteria; D_1__Firmicutes; D_2__Bacilli; D_3__Lactobacillales; D_4__Streptococcaceae; D_5__Streptococcus
ASV_971	5b63130c91dd0af2cf535cc22cd6adb6	D_0__Bacteria; D_1__Firmicutes; D_2__Clostridia; D_3__Clostridiales; D_4__Ruminococcaceae
ASV_972	a06c4e14dbd013c7a3861ca129398ba3	D_0__Bacteria; D_1__Firmicutes; D_2__Clostridia; D_3__Clostridiales; D_4__Lachnospiraceae; D_5__Blautia
ASV_973	b27ea0b3b86f0c4aec0e1576aa618541	D_0__Bacteria; D_1__Firmicutes; D_2__Clostridia; D_3__Clostridiales; D_4__Lachnospiraceae
ASV_974	4de9812e185eb763db6fd9b93f75785e	D_0__Bacteria; D_1__Actinobacteria; D_2__Coriobacteriia; D_3__Coriobacteriales; D_4__Eggerthellaceae
ASV_975	d19d0bc7b52e5fcae2486d49cbfae527	D_0__Bacteria; D_1__Firmicutes; D_2__Clostridia; D_3__Clostridiales; D_4__Lachnospiraceae; D_5__[Ruminococcus] gauvreauii group
ASV_976	2ea65b7f3514f33d3ae2cdd9e971b1d3	D_0__Bacteria; D_1__Firmicutes; D_2__Clostridia; D_3__Clostridiales; D_4__Lachnospiraceae
ASV_977	85f807bcf92af747f14b4df27dd630a2	D_0__Bacteria; D_1__Bacteroidetes; D_2__Bacteroidia; D_3__Bacteroidales; D_4__Bacteroidaceae; D_5__Bacteroides
ASV_978	6ad9733c3a164a4c6d5a1eb71986ef63	D_0__Bacteria; D_1__Tenericutes; D_2__Mollicutes; D_3__Mollicutes RF39; D_4__uncultured bacterium; D_5__uncultured bacterium; D_6__uncultured bacterium
ASV_979	1e9461dbca6de90cebe9fa6d177f1b81	D_0__Bacteria; D_1__Firmicutes; D_2__Clostridia; D_3__Clostridiales; D_4__Lachnospiraceae; D_5__Lachnospiraceae NK4A136 group; D_6__human gut metagenome
ASV_980	b771ca7f57ac4bad900dbb549917da21	D_0__Bacteria; D_1__Bacteroidetes; D_2__Bacteroidia; D_3__Bacteroidales; D_4__Bacteroidaceae; D_5__Bacteroides
ASV_981	4598d7992cad9774c00480c0b3682f13	D_0__Bacteria; D_1__Firmicutes; D_2__Erysipelotrichia; D_3__Erysipelotrichales; D_4__Erysipelotrichaceae; D_5__Faecalitalea
ASV_982	728855dcdc7dfa6a5c6c52ebafc59b4b	D_0__Bacteria; D_1__Proteobacteria; D_2__Gammaproteobacteria; D_3__Pasteurellales; D_4__Pasteurellaceae; D_5__Haemophilus
ASV_983	7d27502f260a10d7b70a718476c5cfbd	D_0__Bacteria; D_1__Firmicutes; D_2__Clostridia; D_3__Clostridiales; D_4__Lachnospiraceae; D_5__Dorea
ASV_984	b358cc079d4fa673082e1787c2345950	D_0__Bacteria; D_1__Firmicutes; D_2__Clostridia; D_3__Clostridiales; D_4__Lachnospiraceae; D_5__[Eubacterium] xylanophilum group
ASV_985	d824f50d550058ab028d71bc686cbcab	D_0__Bacteria; D_1__Firmicutes; D_2__Clostridia; D_3__Clostridiales; D_4__Ruminococcaceae; D_5__Ruminiclostridium 9; D_6__uncultured Clostridia bacterium
ASV_986	41d695eb149bd94cb718318f774c08eb	D_0__Bacteria; D_1__Firmicutes; D_2__Clostridia; D_3__Clostridiales; D_4__Family XIII; D_5__Family XIII AD3011 group
ASV_987	50f9ef1027dbad6188485372daf782e6	D_0__Bacteria; D_1__Firmicutes; D_2__Clostridia; D_3__Clostridiales; D_4__Family XIII; D_5__Mogibacterium; D_6__uncultured bacterium
ASV_988	70ae8de421bcd9246a4d2e05ea7c67dd	D_0__Bacteria; D_1__Bacteroidetes; D_2__Bacteroidia; D_3__Bacteroidales; D_4__Bacteroidaceae; D_5__Bacteroides
ASV_989	cd425b24780b003bc402ea6ca5bae013	D_0__Bacteria; D_1__Actinobacteria; D_2__Coriobacteriia; D_3__Coriobacteriales; D_4__Eggerthellaceae; D_5__Senegalimassilia
ASV_990	c4af15e6e513be19c3bf8a2234246025	D_0__Bacteria; D_1__Firmicutes; D_2__Clostridia; D_3__Clostridiales; D_4__Lachnospiraceae; D_5__[Eubacterium] hallii group
ASV_991	a4c32f5f1ded4aa1510e63996f048c9a	D_0__Bacteria; D_1__Firmicutes; D_2__Clostridia; D_3__Clostridiales; D_4__Ruminococcaceae; D_5__Negativibacillus; D_6__uncultured bacterium
ASV_992	69fe6cb7832f1760a52222434ef730b3	D_0__Bacteria; D_1__Firmicutes; D_2__Clostridia; D_3__Clostridiales; D_4__Lachnospiraceae; D_5__Lachnospiraceae NK4A136 group; D_6__human gut metagenome
ASV_993	bf146969f2ec530c70ce4a07b7be1d21	D_0__Bacteria; D_1__Firmicutes; D_2__Clostridia; D_3__Clostridiales; D_4__Lachnospiraceae; D_5__Coprococcus 2
ASV_994	386e00b33fb3e7696a793f1ce5d8b867	D_0__Bacteria; D_1__Firmicutes; D_2__Clostridia; D_3__Clostridiales; D_4__Lachnospiraceae; D_5__Lachnospiraceae NK4A136 group
ASV_995	5ff072dbaa608a4b467c16612ed50842	D_0__Bacteria; D_1__Firmicutes; D_2__Clostridia; D_3__Clostridiales; D_4__Lachnospiraceae; D_5__Anaerostipes
ASV_996	03570085c1bcf20284b0219198f6c516	D_0__Bacteria; D_1__Firmicutes; D_2__Clostridia; D_3__Clostridiales; D_4__Lachnospiraceae; D_5__Blautia; D_6__Ruminococcus sp. DJF_VR52
ASV_997	12286c6482dd74e586825612ceda2b01	D_0__Bacteria; D_1__Firmicutes; D_2__Clostridia; D_3__Clostridiales; D_4__Family XIII; D_5__Mogibacterium
ASV_998	86afe415bad8d5b046519d999738b5d6	D_0__Bacteria; D_1__Firmicutes; D_2__Clostridia; D_3__Clostridiales; D_4__Lachnospiraceae; D_5__Sellimonas; D_6__uncultured Firmicutes bacterium
ASV_999	2b1a34de2092be5969e98224c15cd6b7	D_0__Bacteria; D_1__Firmicutes; D_2__Negativicutes; D_3__Selenomonadales; D_4__Acidaminococcaceae; D_5__Acidaminococcus; D_6__Acidaminococcus intestini DSM 21505
ASV_1000	41adf747f6bbe3a1940c240fe5ea941f	D_0__Bacteria; D_1__Bacteroidetes; D_2__Bacteroidia; D_3__Bacteroidales; D_4__Bacteroidaceae; D_5__Bacteroides
ASV_1001	5c0ca2c4b40379448d85bdcd1e824d83	D_0__Bacteria; D_1__Firmicutes; D_2__Clostridia; D_3__Clostridiales; D_4__Family XIII; D_5__Family XIII AD3011 group; D_6__metagenome
ASV_1002	e049c95cdfffba1ac83b82c6be48104d	D_0__Bacteria; D_1__Firmicutes; D_2__Clostridia; D_3__Clostridiales; D_4__Ruminococcaceae; D_5__Butyricicoccus
ASV_1003	bcffb6fe16a3669f372cb726c310af6d	D_0__Bacteria; D_1__Firmicutes; D_2__Clostridia; D_3__Clostridiales; D_4__Lachnospiraceae; D_5__Lachnoclostridium
ASV_1004	03fd0c2ae4fbac179d1a4084035f30db	D_0__Bacteria; D_1__Firmicutes; D_2__Clostridia; D_3__Clostridiales; D_4__Lachnospiraceae; D_5__Blautia; D_6__Ruminococcus sp. 5_1_39BFAA
ASV_1005	d3ad463ac73a0daaccb6f7d017afa9f6	D_0__Bacteria; D_1__Firmicutes; D_2__Clostridia; D_3__Clostridiales; D_4__Lachnospiraceae; D_5__[Ruminococcus] torques group
ASV_1006	932c9db3d453dcaf2f62a462e4e39788	D_0__Bacteria; D_1__Proteobacteria; D_2__Gammaproteobacteria; D_3__Pasteurellales; D_4__Pasteurellaceae; D_5__Haemophilus
ASV_1007	3888f1d1dc47a5cc84a093a72b2bc675	D_0__Bacteria; D_1__Firmicutes; D_2__Clostridia; D_3__Clostridiales; D_4__Lachnospiraceae
ASV_1008	9c35d9efcb7f5138a3cefa2b32789d38	D_0__Bacteria; D_1__Firmicutes; D_2__Clostridia; D_3__Clostridiales; D_4__Family XIII; D_5__Family XIII AD3011 group
ASV_1009	48b96278d4c78f4ad225fcf1b7a9207a	D_0__Bacteria; D_1__Actinobacteria; D_2__Coriobacteriia; D_3__Coriobacteriales; D_4__Atopobiaceae; D_5__Olsenella; D_6__metagenome
ASV_1010	489b51c682aad177812f093cd4b24dda	D_0__Bacteria; D_1__Firmicutes; D_2__Clostridia; D_3__Clostridiales; D_4__Lachnospiraceae; D_5__Blautia; D_6__Blautia sp. Marseille-P3387
ASV_1011	c091284857268f820e18f0ceaaeae788	D_0__Bacteria; D_1__Firmicutes; D_2__Clostridia; D_3__Clostridiales; D_4__Lachnospiraceae; D_5__Blautia; D_6__Blautia massiliensis
ASV_1012	64fd4e006e327abcff69bcbf74ca9727	D_0__Bacteria; D_1__Bacteroidetes; D_2__Bacteroidia; D_3__Bacteroidales; D_4__Prevotellaceae; D_5__uncultured; D_6__uncultured bacterium
ASV_1013	34d393cf2a79645d97539fc17477fe25	D_0__Bacteria; D_1__Firmicutes; D_2__Clostridia; D_3__Clostridiales; D_4__Lachnospiraceae
ASV_1014	975558938de913dc9309b0732b05db2e	D_0__Bacteria; D_1__Firmicutes; D_2__Clostridia; D_3__Clostridiales; D_4__Lachnospiraceae; D_5__Fusicatenibacter
ASV_1015	046696a2f72dec35454e837cacbeff92	D_0__Bacteria; D_1__Firmicutes; D_2__Clostridia; D_3__Clostridiales; D_4__Ruminococcaceae; D_5__Ruminiclostridium 9
ASV_1016	786a95c77e70806690cb7822fdbcf0a8	D_0__Bacteria; D_1__Firmicutes; D_2__Clostridia; D_3__Clostridiales; D_4__Ruminococcaceae; D_5__Ruminococcaceae UCG-014
ASV_1017	cf70f40d2068d5966f448f8060870776	D_0__Bacteria; D_1__Firmicutes; D_2__Clostridia; D_3__Clostridiales; D_4__Lachnospiraceae; D_5__Lachnospiraceae NK4A136 group
ASV_1018	932e9b9494c814a13bacb467c9b55cd6	D_0__Bacteria; D_1__Firmicutes; D_2__Bacilli; D_3__Lactobacillales; D_4__Streptococcaceae; D_5__Streptococcus
ASV_1019	cad5e1f12839c49d0206486e3804c1d3	D_0__Bacteria; D_1__Firmicutes; D_2__Clostridia; D_3__Clostridiales; D_4__Lachnospiraceae; D_5__[Ruminococcus] torques group
ASV_1020	d343cf2f0062f325ca2f136e1b213cd7	D_0__Bacteria; D_1__Firmicutes; D_2__Clostridia; D_3__Clostridiales; D_4__Lachnospiraceae
ASV_1021	8bd4999a03d84feab94d3844050ee194	D_0__Bacteria; D_1__Firmicutes; D_2__Clostridia; D_3__Clostridiales; D_4__Lachnospiraceae; D_5__Marvinbryantia
ASV_1022	4fb0da4daa884f38adc4fd9cf96dae01	D_0__Bacteria; D_1__Bacteroidetes; D_2__Bacteroidia; D_3__Bacteroidales; D_4__Bacteroidaceae; D_5__Bacteroides; D_6__Mediterranea massiliensis
ASV_1023	eed3809f458e9e24cf542619e77a59cd	D_0__Bacteria; D_1__Firmicutes; D_2__Clostridia; D_3__Clostridiales; D_4__Ruminococcaceae
ASV_1024	7aa2884ff1071ef1161b37683275fb15	D_0__Bacteria; D_1__Firmicutes; D_2__Clostridia; D_3__Clostridiales; D_4__Ruminococcaceae
ASV_1025	ba57648b0c345e037bfccbe0a230bfa5	D_0__Bacteria; D_1__Firmicutes; D_2__Clostridia; D_3__Clostridiales; D_4__Lachnospiraceae
ASV_1026	95059073af28c1ceeb767d8c62a64f68	D_0__Bacteria; D_1__Firmicutes; D_2__Clostridia; D_3__Clostridiales
ASV_1027	23c3122f844c18292d9d1cabe5a055a0	D_0__Bacteria; D_1__Firmicutes; D_2__Clostridia; D_3__Clostridiales; D_4__Ruminococcaceae
ASV_1028	5da1d3030900993e4ca7f39cbdbe6d52	D_0__Bacteria; D_1__Firmicutes; D_2__Clostridia; D_3__Clostridiales; D_4__Lachnospiraceae; D_5__Blautia; D_6__Ruminococcus sp. 5_1_39BFAA
ASV_1029	69bf4f61c3e01974c9df7dc8c4c13037	D_0__Bacteria; D_1__Firmicutes; D_2__Clostridia; D_3__Clostridiales; D_4__Lachnospiraceae; D_5__Coprococcus 3
ASV_1030	e277e24ea4773540df29dc0fd51a9ff4	D_0__Bacteria; D_1__Firmicutes; D_2__Negativicutes; D_3__Selenomonadales; D_4__Veillonellaceae; D_5__Mitsuokella
ASV_1031	925084a99582ad6767bc517e093bcd3c	D_0__Bacteria; D_1__Bacteroidetes; D_2__Bacteroidia; D_3__Bacteroidales; D_4__Bacteroidaceae; D_5__Bacteroides; D_6__Bacteroides plebeius DSM 17135
ASV_1032	fc872e594a0459396fa7e9dbb9743021	D_0__Bacteria; D_1__Firmicutes; D_2__Clostridia; D_3__Clostridiales; D_4__Ruminococcaceae; D_5__Faecalibacterium
ASV_1033	d7ccdca7a146543657761820feb49e8b	D_0__Bacteria; D_1__Actinobacteria; D_2__Actinobacteria; D_3__Actinomycetales; D_4__Actinomycetaceae; D_5__Actinomyces
ASV_1034	7ad4e63d37ace18b3f88de0dd19b30c4	D_0__Bacteria; D_1__Bacteroidetes; D_2__Bacteroidia; D_3__Bacteroidales; D_4__Prevotellaceae; D_5__Paraprevotella
ASV_1035	7b1245eac0caa59a467a921bd369bc7f	D_0__Bacteria; D_1__Firmicutes; D_2__Clostridia; D_3__Clostridiales; D_4__Lachnospiraceae
ASV_1036	47f45de976578f0777a927c534d1df90	D_0__Bacteria; D_1__Firmicutes; D_2__Clostridia; D_3__Clostridiales; D_4__Ruminococcaceae; D_5__Faecalibacterium
ASV_1037	151836fd9764c4005f4285b6daa22b65	D_0__Bacteria; D_1__Firmicutes; D_2__Clostridia; D_3__Clostridiales; D_4__Lachnospiraceae
ASV_1038	4ca9eb50e7c4ccedeb0103c67e1ed582	D_0__Bacteria; D_1__Firmicutes; D_2__Clostridia; D_3__Clostridiales; D_4__Lachnospiraceae
ASV_1039	1c55b3643bdc996380d7a843679ae591	D_0__Bacteria; D_1__Firmicutes; D_2__Clostridia; D_3__Clostridiales; D_4__Peptostreptococcaceae; D_5__Romboutsia
ASV_1040	bb044b3ec96b523c903e1b277f168bab	D_0__Bacteria; D_1__Firmicutes; D_2__Clostridia; D_3__Clostridiales; D_4__Lachnospiraceae; D_5__Lachnospiraceae UCG-004
ASV_1041	e4fb86b3b5306c6b486bd83a95784373	D_0__Bacteria; D_1__Firmicutes; D_2__Negativicutes; D_3__Selenomonadales; D_4__Veillonellaceae; D_5__Mitsuokella
ASV_1042	aa3f9505a4a780124220967f633098c1	D_0__Bacteria; D_1__Firmicutes; D_2__Clostridia; D_3__Clostridiales; D_4__Ruminococcaceae; D_5__Faecalibacterium
ASV_1043	b21121f6d1c66073145115d0ae004c98	D_0__Bacteria; D_1__Firmicutes; D_2__Clostridia; D_3__Clostridiales; D_4__Ruminococcaceae; D_5__Ruminococcaceae UCG-005
ASV_1044	728969b84698cc776fba2acce432b3ad	D_0__Bacteria; D_1__Firmicutes; D_2__Erysipelotrichia; D_3__Erysipelotrichales; D_4__Erysipelotrichaceae; D_5__[Clostridium] innocuum group
ASV_1045	0f27df0449b58b410d107d8a877f667a	D_0__Bacteria; D_1__Firmicutes; D_2__Clostridia; D_3__Clostridiales; D_4__Lachnospiraceae; D_5__Roseburia
ASV_1046	bd6f5b626fd5c41277111d447eb5a83c	D_0__Bacteria; D_1__Actinobacteria; D_2__Coriobacteriia; D_3__Coriobacteriales; D_4__Eggerthellaceae; D_5__Senegalimassilia
ASV_1047	7512926cde857ce4729a03fe903144c4	D_0__Bacteria; D_1__Tenericutes; D_2__Mollicutes; D_3__Anaeroplasmatales; D_4__Anaeroplasmataceae; D_5__Anaeroplasma; D_6__uncultured bacterium
ASV_1048	0487bcd7def1ea717ca585184921c68c	D_0__Bacteria; D_1__Firmicutes; D_2__Clostridia; D_3__Clostridiales; D_4__Lachnospiraceae
ASV_1049	04612072553f9ebd6a69e6549c1a3d39	D_0__Bacteria; D_1__Firmicutes; D_2__Negativicutes; D_3__Selenomonadales; D_4__Veillonellaceae; D_5__Dialister
ASV_1050	999c0d2db34a97297302cd2206d8058a	D_0__Bacteria; D_1__Firmicutes; D_2__Clostridia; D_3__Clostridiales; D_4__Ruminococcaceae
ASV_1051	d979f475e1a7b8473b2c5db8b207be91	D_0__Bacteria; D_1__Bacteroidetes; D_2__Bacteroidia; D_3__Bacteroidales; D_4__Prevotellaceae; D_5__uncultured; D_6__uncultured bacterium
ASV_1052	42bd41ef9285d7af2c817fe2ab593350	D_0__Bacteria; D_1__Cyanobacteria; D_2__Melainabacteria; D_3__Gastranaerophilales
ASV_1053	6fda46346c76e0362c395e82c19b642a	D_0__Bacteria; D_1__Tenericutes; D_2__Mollicutes; D_3__Mollicutes RF39; D_4__metagenome; D_5__metagenome; D_6__metagenome
ASV_1054	913b9a2a41bb1b2e3012fdf95d047b74	D_0__Bacteria; D_1__Firmicutes; D_2__Clostridia; D_3__Clostridiales; D_4__Lachnospiraceae; D_5__Lachnoclostridium
ASV_1055	7b723bacea730a7a987809e5b244bb63	D_0__Bacteria; D_1__Firmicutes; D_2__Clostridia; D_3__Clostridiales; D_4__Lachnospiraceae; D_5__Lachnospiraceae FCS020 group; D_6__uncultured organism
ASV_1056	83456375a829c4fc3e91df47721de3e5	D_0__Bacteria; D_1__Firmicutes; D_2__Clostridia; D_3__Clostridiales; D_4__Ruminococcaceae; D_5__Ruminiclostridium 5
ASV_1057	b35a4dd26d57d679544bb2cdb031c1ad	D_0__Bacteria; D_1__Firmicutes; D_2__Clostridia; D_3__Clostridiales; D_4__Ruminococcaceae; D_5__Butyricicoccus
ASV_1058	cd0bb0089fe12d9b1a132e5d2c8b3f26	D_0__Bacteria; D_1__Firmicutes; D_2__Clostridia; D_3__Clostridiales; D_4__Lachnospiraceae; D_5__Roseburia
ASV_1059	c187e1541b9ecefc2896c71e3ac576ec	D_0__Bacteria; D_1__Bacteroidetes; D_2__Bacteroidia; D_3__Bacteroidales; D_4__Bacteroidaceae; D_5__Bacteroides; D_6__Bacteroides plebeius
ASV_1060	6d6f070cc8b87771ae4d83552e92de5c	D_0__Bacteria; D_1__Tenericutes; D_2__Mollicutes; D_3__Mollicutes RF39
ASV_1061	ea8e7236f04ee477e1944190b2a55ad6	D_0__Bacteria; D_1__Firmicutes; D_2__Erysipelotrichia; D_3__Erysipelotrichales; D_4__Erysipelotrichaceae; D_5__Solobacterium
ASV_1062	57ab9863dced77dc8f772f06355c196c	D_0__Bacteria; D_1__Actinobacteria; D_2__Coriobacteriia; D_3__Coriobacteriales; D_4__Eggerthellaceae
ASV_1063	8176ea8892d6f565ea4fb31e2054b237	D_0__Bacteria; D_1__Firmicutes; D_2__Clostridia; D_3__Clostridiales; D_4__Ruminococcaceae; D_5__Faecalibacterium
ASV_1064	5afcd029501d7c074d88a5f0dcea5067	D_0__Bacteria; D_1__Firmicutes; D_2__Clostridia; D_3__Clostridiales; D_4__Ruminococcaceae; D_5__Ruminococcaceae UCG-014
ASV_1065	d11161128287f25d4a03403ea623b7e8	D_0__Bacteria; D_1__Firmicutes; D_2__Clostridia; D_3__Clostridiales; D_4__Christensenellaceae; D_5__Christensenellaceae R-7 group; D_6__bacterium YE57
ASV_1066	77adc5751182254ceda7a76f977b0c68	D_0__Bacteria; D_1__Firmicutes; D_2__Clostridia; D_3__Clostridiales; D_4__Ruminococcaceae; D_5__Ruminococcaceae UCG-005
ASV_1067	ae362d06bbc9cd71fce23f4db1559965	D_0__Bacteria; D_1__Actinobacteria; D_2__Coriobacteriia; D_3__Coriobacteriales; D_4__Eggerthellaceae; D_5__Slackia
ASV_1068	58be58a99154d5a8e157513a59457eeb	D_0__Bacteria; D_1__Firmicutes; D_2__Clostridia; D_3__Clostridiales; D_4__Family XIII
ASV_1069	36e82ebbd8fc6280cd4046d53672cbe7	D_0__Bacteria; D_1__Firmicutes; D_2__Clostridia; D_3__Clostridiales; D_4__Lachnospiraceae; D_5__Blautia; D_6__Blautia sp. Marseille-P3441
ASV_1070	2c0f08f242ce89485491f373df4e2b54	D_0__Bacteria; D_1__Firmicutes; D_2__Clostridia; D_3__Clostridiales; D_4__Lachnospiraceae; D_5__Lachnospiraceae ND3007 group; D_6__uncultured bacterium
ASV_1071	2031c06aff0a2e85315c7e6737223774	D_0__Bacteria; D_1__Firmicutes; D_2__Clostridia; D_3__Clostridiales; D_4__Lachnospiraceae
ASV_1072	55515f63ea51de73207246fb2c46c484	D_0__Bacteria; D_1__Firmicutes; D_2__Clostridia; D_3__Clostridiales; D_4__Lachnospiraceae; D_5__Lachnoclostridium
ASV_1073	692464203d0219b684a84e62fef969c0	D_0__Bacteria; D_1__Firmicutes; D_2__Clostridia; D_3__Clostridiales; D_4__Lachnospiraceae; D_5__Lachnospiraceae NK4A136 group; D_6__human gut metagenome
ASV_1074	5d36892fcef8cba54547046a8e056318	D_0__Bacteria; D_1__Firmicutes; D_2__Clostridia; D_3__Clostridiales; D_4__Lachnospiraceae
ASV_1075	2665175388cd73b9687eb62e304c9a49	D_0__Bacteria; D_1__Proteobacteria; D_2__Deltaproteobacteria; D_3__Desulfovibrionales; D_4__Desulfovibrionaceae; D_5__Bilophila
ASV_1076	666aab0f3e88ccf435a50ac36c2c07d5	D_0__Bacteria; D_1__Firmicutes; D_2__Clostridia; D_3__Clostridiales; D_4__Ruminococcaceae; D_5__Ruminococcaceae UCG-014
ASV_1077	102c7bab2a7f08a189d5d2cdca075a9f	D_0__Bacteria; D_1__Firmicutes; D_2__Clostridia; D_3__Clostridiales; D_4__Ruminococcaceae
ASV_1078	4616dfb8abfb9525e8cf414a27827908	D_0__Bacteria; D_1__Firmicutes; D_2__Clostridia; D_3__Clostridiales; D_4__Lachnospiraceae; D_5__Lachnoclostridium
ASV_1079	188d47af17b1f8bc5f12d829136a2813	D_0__Bacteria; D_1__Bacteroidetes; D_2__Bacteroidia; D_3__Bacteroidales; D_4__Prevotellaceae; D_5__uncultured
ASV_1080	f1ad614974b660340f9f8721d964c6df	D_0__Bacteria; D_1__Firmicutes; D_2__Clostridia; D_3__Clostridiales; D_4__Lachnospiraceae; D_5__Blautia
ASV_1081	3efc274338138faaca70bc4943ba20a3	D_0__Bacteria; D_1__Firmicutes; D_2__Clostridia; D_3__Clostridiales; D_4__Ruminococcaceae; D_5__Faecalibacterium
ASV_1082	7595e9b1126896e551280ae535de3601	D_0__Bacteria; D_1__Firmicutes; D_2__Clostridia; D_3__Clostridiales; D_4__Peptostreptococcaceae; D_5__Romboutsia
ASV_1083	66ad980566fb0856fb5b32f55a21d507	D_0__Bacteria; D_1__Firmicutes; D_2__Erysipelotrichia; D_3__Erysipelotrichales; D_4__Erysipelotrichaceae; D_5__uncultured; D_6__Clostridiales bacterium 60-7e
ASV_1084	a0db5a83762527398452260bdcc5f200	D_0__Bacteria; D_1__Firmicutes; D_2__Clostridia; D_3__Clostridiales; D_4__Lachnospiraceae
ASV_1085	c9e98d2140c8ac4adc0a0e0691475656	D_0__Bacteria; D_1__Firmicutes; D_2__Clostridia; D_3__Clostridiales; D_4__Lachnospiraceae; D_5__Blautia
ASV_1086	0dae9e24d31ab04ddd657c89617ed552	D_0__Bacteria; D_1__Bacteroidetes; D_2__Bacteroidia; D_3__Bacteroidales; D_4__Tannerellaceae; D_5__Parabacteroides; D_6__uncultured bacterium
ASV_1087	5764da456bd754394fe4cd8e971e211b	D_0__Bacteria; D_1__Firmicutes; D_2__Bacilli; D_3__Lactobacillales; D_4__Lactobacillaceae; D_5__Lactobacillus
ASV_1088	c75bfa646d5476db18ba31199e1026f0	D_0__Bacteria; D_1__Firmicutes; D_2__Clostridia; D_3__Clostridiales; D_4__Peptostreptococcaceae; D_5__Romboutsia
ASV_1089	29f0800ccfdeb434a761a426c3b558ae	D_0__Bacteria; D_1__Firmicutes; D_2__Clostridia; D_3__Clostridiales; D_4__Lachnospiraceae; D_5__[Eubacterium] hallii group; D_6__uncultured bacterium
ASV_1090	97fa995037e4ce88239307dc5c577433	D_0__Bacteria; D_1__Firmicutes; D_2__Clostridia; D_3__Clostridiales; D_4__Lachnospiraceae; D_5__Lachnospiraceae NK4A136 group; D_6__human gut metagenome
ASV_1091	db509e0f9af72df57ecb1dc1f4d6266b	D_0__Bacteria; D_1__Firmicutes; D_2__Clostridia; D_3__Clostridiales; D_4__Ruminococcaceae; D_5__Ruminiclostridium 6
ASV_1092	ffdf327dc690d6094dc3516a39796961	D_0__Bacteria; D_1__Firmicutes; D_2__Clostridia; D_3__Clostridiales; D_4__Lachnospiraceae
ASV_1093	262e57679d9edeafcac86e715519dfc4	D_0__Bacteria; D_1__Firmicutes; D_2__Clostridia; D_3__Clostridiales; D_4__Ruminococcaceae
ASV_1094	5201d888e5e7418878b93bb3fcabf559	D_0__Bacteria; D_1__Firmicutes; D_2__Clostridia; D_3__Clostridiales; D_4__Lachnospiraceae
ASV_1095	e8da0647b123bd58b525a8a435914de3	D_0__Bacteria; D_1__Bacteroidetes; D_2__Bacteroidia; D_3__Bacteroidales; D_4__Marinifilaceae; D_5__Odoribacter; D_6__gut metagenome
ASV_1096	e40f48ee203a9bf70036629008a3e330	D_0__Bacteria; D_1__Firmicutes; D_2__Clostridia; D_3__Clostridiales; D_4__Lachnospiraceae; D_5__Blautia
ASV_1097	fa0ae051a9786aeaeb026cced9b4b6bc	D_0__Bacteria; D_1__Proteobacteria; D_2__Gammaproteobacteria; D_3__Betaproteobacteriales; D_4__Burkholderiaceae; D_5__Oxalobacter
ASV_1098	268b4a58865f4bbf9e6a954302bc1ede	D_0__Bacteria; D_1__Tenericutes; D_2__Mollicutes; D_3__Mollicutes RF39
ASV_1099	ab1b9f58af8d2ca246a30cf040d5ff7a	D_0__Bacteria; D_1__Firmicutes; D_2__Clostridia; D_3__Clostridiales; D_4__Lachnospiraceae; D_5__Lachnospiraceae FCS020 group; D_6__uncultured organism
ASV_1100	e82c8b194dd41cfdc4ae3fcb3a0d8274	D_0__Bacteria; D_1__Firmicutes; D_2__Negativicutes; D_3__Selenomonadales; D_4__Veillonellaceae; D_5__Mitsuokella
ASV_1101	dbc85feac6ff68fd15ecfb309e2df0a3	D_0__Bacteria; D_1__Firmicutes; D_2__Clostridia; D_3__Clostridiales; D_4__Lachnospiraceae; D_5__Blautia; D_6__Ruminococcus sp. JC304
ASV_1102	14865909e06c84980f6600eac6034849	D_0__Bacteria; D_1__Proteobacteria; D_2__Deltaproteobacteria; D_3__Desulfovibrionales; D_4__Desulfovibrionaceae; D_5__Desulfovibrio
ASV_1103	93fd1f6f2518809898b292b1b5b957e4	D_0__Bacteria; D_1__Firmicutes; D_2__Clostridia; D_3__Clostridiales; D_4__Lachnospiraceae; D_5__Lachnospiraceae ND3007 group
ASV_1104	9d6063d23afdf8cb1afc99bf0ea61e6d	D_0__Bacteria; D_1__Firmicutes; D_2__Clostridia; D_3__Clostridiales; D_4__Lachnospiraceae; D_5__Blautia; D_6__Ruminococcus sp. JC304
ASV_1105	6765bb4946b15d6175a19473dd41be36	D_0__Bacteria; D_1__Bacteroidetes; D_2__Bacteroidia; D_3__Bacteroidales; D_4__Marinifilaceae; D_5__Butyricimonas
ASV_1106	7a6b8bbed469b842fa017a30ec034e4f	D_0__Bacteria; D_1__Firmicutes; D_2__Erysipelotrichia; D_3__Erysipelotrichales; D_4__Erysipelotrichaceae
ASV_1107	ab41fa1347cc5cc527e0450a0f028ba1	D_0__Bacteria; D_1__Firmicutes; D_2__Clostridia; D_3__Clostridiales; D_4__Lachnospiraceae
ASV_1108	a4e3ee225e3ca70ac4577adad36f248b	D_0__Bacteria; D_1__Firmicutes; D_2__Clostridia; D_3__Clostridiales; D_4__Ruminococcaceae; D_5__Faecalibacterium
ASV_1109	91fa031a5715411f5f1b68056241350c	D_0__Bacteria; D_1__Firmicutes; D_2__Clostridia; D_3__Clostridiales; D_4__Peptostreptococcaceae; D_5__Romboutsia
ASV_1110	1e70fa62301119519b563836b711c45c	D_0__Bacteria; D_1__Firmicutes; D_2__Erysipelotrichia; D_3__Erysipelotrichales; D_4__Erysipelotrichaceae
ASV_1111	a99494c034bdbf6602fc64a94eb0d692	D_0__Bacteria; D_1__Firmicutes; D_2__Clostridia; D_3__Clostridiales; D_4__Lachnospiraceae; D_5__Coprococcus 1
ASV_1112	6bc268f65031cc72e2eacdef0da3f8b2	D_0__Bacteria; D_1__Firmicutes; D_2__Erysipelotrichia; D_3__Erysipelotrichales; D_4__Erysipelotrichaceae; D_5__Solobacterium
ASV_1113	03abe431e9b3d91269f9cbb90033e1e7	D_0__Bacteria; D_1__Actinobacteria; D_2__Actinobacteria; D_3__Bifidobacteriales; D_4__Bifidobacteriaceae; D_5__Bifidobacterium
ASV_1114	b3d1be9de06d284c6424ba7a844aec7f	D_0__Bacteria; D_1__Firmicutes; D_2__Clostridia; D_3__Clostridiales; D_4__Ruminococcaceae
ASV_1115	9b3fe5f785fcd71ecf8435e6aab503a8	D_0__Bacteria; D_1__Firmicutes; D_2__Clostridia; D_3__Clostridiales; D_4__Lachnospiraceae; D_5__Marvinbryantia
ASV_1116	6e271538e0e4164d4e404cd4c22105c9	D_0__Bacteria; D_1__Firmicutes; D_2__Clostridia; D_3__Clostridiales; D_4__Ruminococcaceae
ASV_1117	52a8024cd2c2f9a2c100cf22999039ee	D_0__Bacteria; D_1__Firmicutes; D_2__Clostridia; D_3__Clostridiales; D_4__Lachnospiraceae; D_5__Lachnoclostridium
ASV_1118	665792fedb2c895bb2a5da28dc9b3b94	D_0__Bacteria; D_1__Bacteroidetes; D_2__Bacteroidia; D_3__Flavobacteriales; D_4__Flavobacteriaceae; D_5__uncultured; D_6__gut metagenome
ASV_1119	57bdcfcd3d939489da7a5b6f69719291	D_0__Bacteria; D_1__Firmicutes; D_2__Clostridia; D_3__Clostridiales; D_4__Ruminococcaceae; D_5__Ruminococcaceae UCG-014
ASV_1120	9d3cb5209f6ba3d262ae074d1f8aca2f	D_0__Bacteria; D_1__Proteobacteria; D_2__Deltaproteobacteria; D_3__Desulfovibrionales; D_4__Desulfovibrionaceae; D_5__Desulfovibrio
ASV_1121	41fc07bd20b86ddd05144f0f2724b472	D_0__Bacteria; D_1__Firmicutes; D_2__Clostridia; D_3__Clostridiales; D_4__Ruminococcaceae; D_5__Fournierella; D_6__uncultured bacterium
ASV_1122	e21b737e9a987406770fda0cb7baaad8	D_0__Bacteria; D_1__Actinobacteria; D_2__Coriobacteriia; D_3__Coriobacteriales; D_4__Eggerthellaceae; D_5__Adlercreutzia
ASV_1123	d12f921bf1e6eafa99747812553ca0db	D_0__Bacteria; D_1__Firmicutes; D_2__Clostridia; D_3__Clostridiales; D_4__Lachnospiraceae; D_5__Roseburia
ASV_1124	6f756e69d36f7086813e1c93af4df4a8	D_0__Bacteria; D_1__Bacteroidetes; D_2__Bacteroidia; D_3__Bacteroidales; D_4__Bacteroidaceae; D_5__Bacteroides
ASV_1125	0c4beac174e382d5e18260cf621e61d6	D_0__Bacteria; D_1__Firmicutes; D_2__Clostridia; D_3__Clostridiales; D_4__Ruminococcaceae
ASV_1126	0d9b7bd7837cb7b9f258c4e860137895	D_0__Bacteria; D_1__Actinobacteria; D_2__Coriobacteriia; D_3__Coriobacteriales; D_4__Eggerthellaceae; D_5__Eggerthella
ASV_1127	1f1dc6b74e92dae085f6a60e4e02925f	D_0__Bacteria; D_1__Bacteroidetes; D_2__Bacteroidia; D_3__Bacteroidales; D_4__Bacteroidaceae; D_5__Bacteroides
ASV_1128	f47bd3df65614b5c4a0f1b5c276d6847	D_0__Bacteria; D_1__Firmicutes; D_2__Clostridia; D_3__Clostridiales; D_4__Lachnospiraceae
ASV_1129	d91bc7db06adfbd4bfe3fe99a48d5d91	D_0__Bacteria; D_1__Firmicutes; D_2__Clostridia; D_3__Clostridiales; D_4__Lachnospiraceae; D_5__Tyzzerella
ASV_1130	a4980c64fac3823170680de02782fd31	D_0__Bacteria; D_1__Firmicutes; D_2__Bacilli; D_3__Lactobacillales; D_4__Streptococcaceae; D_5__Streptococcus
ASV_1131	daef13b2a2b21e89ae0ff2db8f2d18a1	D_0__Bacteria; D_1__Firmicutes; D_2__Clostridia; D_3__Clostridiales; D_4__Lachnospiraceae
ASV_1132	5ec6a87c1c3c46d9d0169b09a9845a5e	D_0__Bacteria; D_1__Bacteroidetes; D_2__Bacteroidia; D_3__Bacteroidales; D_4__Bacteroidaceae; D_5__Bacteroides
ASV_1133	044622f1165e0704bcaf73578272b7f1	D_0__Bacteria; D_1__Firmicutes; D_2__Clostridia; D_3__Clostridiales; D_4__Lachnospiraceae; D_5__Lachnospiraceae ND3007 group; D_6__uncultured bacterium
ASV_1134	590914c8177f589682dfb80fc1614aad	D_0__Bacteria; D_1__Firmicutes; D_2__Clostridia; D_3__Clostridiales; D_4__Ruminococcaceae; D_5__Butyricicoccus
ASV_1135	11ab18e1e8c6f5f510ee995a1692da2f	D_0__Bacteria; D_1__Firmicutes; D_2__Clostridia; D_3__Clostridiales; D_4__Ruminococcaceae; D_5__Ruminococcaceae UCG-014
ASV_1136	3f7fcf580a4bccde650b01ceaa9e7e62	D_0__Bacteria; D_1__Firmicutes; D_2__Clostridia; D_3__Clostridiales; D_4__Lachnospiraceae
ASV_1137	06bebf4ea5b4fb6a3eca8ce5b5cde76e	D_0__Bacteria; D_1__Bacteroidetes; D_2__Bacteroidia; D_3__Bacteroidales; D_4__Bacteroidaceae; D_5__Bacteroides; D_6__Bacteroides stercoris ATCC 43183
ASV_1138	62744ba7163da272663a456943bb11d5	D_0__Bacteria; D_1__Cyanobacteria; D_2__Melainabacteria; D_3__Gastranaerophilales
ASV_1139	0e452010a7139220d82a5b80e3d75fd4	D_0__Bacteria; D_1__Firmicutes; D_2__Clostridia; D_3__Clostridiales; D_4__Lachnospiraceae; D_5__Tyzzerella
ASV_1140	2df65598670e7a916b7438bb90e2f3c7	D_0__Bacteria; D_1__Firmicutes; D_2__Clostridia; D_3__Clostridiales; D_4__Lachnospiraceae; D_5__[Eubacterium] hallii group
ASV_1141	29cfaf9bd00551d148023525c5cc3e15	D_0__Bacteria; D_1__Firmicutes; D_2__Clostridia; D_3__Clostridiales; D_4__Lachnospiraceae
ASV_1142	24bdcaeb9300b3998149dd85c377032c	D_0__Bacteria; D_1__Proteobacteria; D_2__Deltaproteobacteria; D_3__Desulfovibrionales; D_4__Desulfovibrionaceae; D_5__Bilophila
ASV_1143	0c527f03c159f3997a807444803b3a8b	D_0__Bacteria; D_1__Firmicutes; D_2__Clostridia; D_3__Clostridiales; D_4__Ruminococcaceae
ASV_1144	49fa669a71b204839976288cc27ec36b	D_0__Bacteria; D_1__Actinobacteria; D_2__Coriobacteriia; D_3__Coriobacteriales; D_4__Atopobiaceae; D_5__Libanicoccus
ASV_1145	88b12d426a2bee71282bc7f506e8dc59	D_0__Bacteria; D_1__Proteobacteria; D_2__Gammaproteobacteria; D_3__Pasteurellales; D_4__Pasteurellaceae; D_5__Haemophilus
ASV_1146	3fbabbb7650ac1ca757deca289a9526e	D_0__Bacteria; D_1__Firmicutes; D_2__Clostridia; D_3__Clostridiales; D_4__Ruminococcaceae; D_5__Ruminococcaceae UCG-002
ASV_1147	f3f3ade84fefbe1ad8d1ffe1ef1835a4	D_0__Bacteria; D_1__Firmicutes; D_2__Clostridia; D_3__Clostridiales; D_4__Ruminococcaceae; D_5__Faecalibacterium
ASV_1148	775b0030ccd6d168db0027549edcf0a7	D_0__Bacteria; D_1__Firmicutes; D_2__Clostridia; D_3__Clostridiales; D_4__Lachnospiraceae
ASV_1149	c424221b43ce90eb5c3fa90437481b95	D_0__Bacteria; D_1__Firmicutes; D_2__Clostridia; D_3__Clostridiales; D_4__Ruminococcaceae
ASV_1150	ad72bd03383eaaa0f3e93882c7ca7adc	D_0__Bacteria; D_1__Firmicutes; D_2__Clostridia; D_3__Clostridiales; D_4__Lachnospiraceae; D_5__Lachnospira
ASV_1151	1bc2b6922d9c80f6e9915e7c234947d6	D_0__Bacteria; D_1__Firmicutes; D_2__Clostridia; D_3__Clostridiales; D_4__Lachnospiraceae
ASV_1152	ba63765293081a67221df5463b8d13f0	D_0__Bacteria; D_1__Firmicutes; D_2__Clostridia; D_3__Clostridiales; D_4__Lachnospiraceae
ASV_1153	033025c4da5ac70bc9c76f7308fb68f5	D_0__Bacteria; D_1__Firmicutes; D_2__Bacilli; D_3__Lactobacillales; D_4__Streptococcaceae; D_5__Streptococcus
ASV_1154	9ea3ad721ff14b50673d9a61dc6b53cd	D_0__Bacteria; D_1__Firmicutes; D_2__Clostridia; D_3__Clostridiales; D_4__Ruminococcaceae
ASV_1155	5d73cdfd1b090934732099d3515d6500	D_0__Bacteria; D_1__Firmicutes; D_2__Clostridia; D_3__Clostridiales; D_4__Lachnospiraceae
ASV_1156	c9d1bbc1ad2e7b7e5c3c883e56dc871e	D_0__Bacteria; D_1__Firmicutes; D_2__Clostridia; D_3__Clostridiales; D_4__Lachnospiraceae
ASV_1157	ac793350ecb137eef6813c5925505089	D_0__Bacteria; D_1__Firmicutes; D_2__Bacilli; D_3__Lactobacillales; D_4__Lactobacillaceae; D_5__Pediococcus
ASV_1158	b65187d81c49b29ebf4dc336787b9ec5	D_0__Bacteria; D_1__Actinobacteria; D_2__Actinobacteria; D_3__Bifidobacteriales; D_4__Bifidobacteriaceae; D_5__Bifidobacterium
ASV_1159	7076b340bf43c83aaa24e6eef25cab93	D_0__Bacteria; D_1__Firmicutes; D_2__Clostridia; D_3__Clostridiales; D_4__Christensenellaceae; D_5__Christensenellaceae R-7 group
ASV_1160	7004f3f0276b296896eba49cd1c5c606	D_0__Bacteria; D_1__Bacteroidetes; D_2__Bacteroidia; D_3__Bacteroidales; D_4__Marinifilaceae; D_5__Butyricimonas
ASV_1161	ce16640b0d34acb15889474b7c8f09b4	D_0__Bacteria; D_1__Firmicutes; D_2__Clostridia; D_3__Clostridiales; D_4__Ruminococcaceae; D_5__Ruminococcaceae UCG-014; D_6__uncultured bacterium
ASV_1162	1380d706d53f5f4ee42693f132ec2c01	D_0__Bacteria; D_1__Firmicutes; D_2__Clostridia; D_3__Clostridiales; D_4__Lachnospiraceae; D_5__Blautia; D_6__Blautia sp. Marseille-P3441
ASV_1163	2e177fded620ac04f7e1821b234c0124	D_0__Bacteria; D_1__Proteobacteria; D_2__Gammaproteobacteria; D_3__Betaproteobacteriales; D_4__Burkholderiaceae; D_5__Sutterella; D_6__Burkholderia sp. K4410.MGS-135
ASV_1164	650ae32e37c26b1c3c3644f959deda97	D_0__Bacteria; D_1__Firmicutes; D_2__Clostridia; D_3__Clostridiales; D_4__Ruminococcaceae; D_5__Butyricicoccus
ASV_1165	51b9b41c9b964d345d1ffa8e31a59543	D_0__Bacteria; D_1__Firmicutes; D_2__Clostridia; D_3__Clostridiales; D_4__Lachnospiraceae
ASV_1166	a5281591e454405c7fadfb33dc0d7679	D_0__Bacteria; D_1__Firmicutes; D_2__Clostridia; D_3__Clostridiales; D_4__Ruminococcaceae; D_5__Ruminococcaceae UCG-010
ASV_1167	b75a0498ae3e1be2a5a02edb600eff32	D_0__Bacteria; D_1__Firmicutes; D_2__Clostridia; D_3__Clostridiales; D_4__Lachnospiraceae
ASV_1168	e85bbdd055f26429aa160650a342dc58	D_0__Bacteria; D_1__Firmicutes; D_2__Clostridia; D_3__Clostridiales; D_4__Lachnospiraceae; D_5__Lachnoclostridium
ASV_1169	e07fdfd89ab6acca0ebd81a7438c7950	D_0__Bacteria; D_1__Actinobacteria; D_2__Coriobacteriia; D_3__Coriobacteriales; D_4__Eggerthellaceae; D_5__Slackia
ASV_1170	7d96a5f6422459170addc74cc6007741	D_0__Bacteria; D_1__Firmicutes; D_2__Clostridia; D_3__Clostridiales; D_4__Lachnospiraceae; D_5__Lachnospira
ASV_1171	10a47a3ef227bc6e05ea9b6989b0e323	D_0__Bacteria; D_1__Firmicutes; D_2__Clostridia; D_3__Clostridiales; D_4__Ruminococcaceae; D_5__Ruminococcaceae UCG-010
ASV_1172	b37a58ab6de5d5609615583cd76a9e77	D_0__Bacteria; D_1__Bacteroidetes; D_2__Bacteroidia; D_3__Bacteroidales; D_4__Barnesiellaceae; D_5__Barnesiella
ASV_1173	2ddee2a457cf2990d17f55c17760d59a	D_0__Bacteria; D_1__Bacteroidetes; D_2__Bacteroidia; D_3__Bacteroidales; D_4__Bacteroidaceae; D_5__Bacteroides
ASV_1174	ffb8e2a626e284ea0fc3c5cbea7d103a	D_0__Bacteria; D_1__Firmicutes; D_2__Bacilli; D_3__Lactobacillales; D_4__Leuconostocaceae; D_5__Leuconostoc
ASV_1175	888af94819106ccfb134d2eec89e5fc4	D_0__Bacteria; D_1__Firmicutes; D_2__Clostridia; D_3__Clostridiales; D_4__Ruminococcaceae; D_5__Ruminococcaceae UCG-010
ASV_1176	f45a425433019c07e7f125b3d536089d	D_0__Bacteria; D_1__Firmicutes; D_2__Clostridia; D_3__Clostridiales; D_4__Lachnospiraceae
ASV_1177	3b10fd2b4db50ee6a758a385b0b8660d	D_0__Bacteria; D_1__Firmicutes; D_2__Clostridia; D_3__Clostridiales; D_4__Lachnospiraceae
ASV_1178	3e509dd517b5bae3517a5a8ead904751	D_0__Bacteria; D_1__Firmicutes; D_2__Clostridia; D_3__Clostridiales; D_4__Ruminococcaceae
ASV_1179	2e181c2933b5bb60a28e6b0c4e242940	D_0__Bacteria; D_1__Actinobacteria; D_2__Coriobacteriia; D_3__Coriobacteriales; D_4__Coriobacteriaceae; D_5__Enorma; D_6__Enorma massiliensis phI
ASV_1180	296b7efb613899e8c4d565ae9ef662aa	D_0__Bacteria; D_1__Firmicutes; D_2__Clostridia; D_3__Clostridiales; D_4__Lachnospiraceae; D_5__Lachnospiraceae ND3007 group
ASV_1181	0144f1109a999c1b3fd5f74e2f1c89a0	D_0__Bacteria; D_1__Firmicutes; D_2__Clostridia; D_3__Clostridiales; D_4__Ruminococcaceae
ASV_1182	04cdeb65650293173943557a75fc2409	D_0__Bacteria; D_1__Bacteroidetes; D_2__Bacteroidia; D_3__Bacteroidales; D_4__Rikenellaceae; D_5__Alistipes
ASV_1183	f077c558b15143fba5e9466b134dc94b	D_0__Bacteria; D_1__Bacteroidetes; D_2__Bacteroidia; D_3__Bacteroidales; D_4__Rikenellaceae; D_5__Alistipes
ASV_1184	aa7b6ef3e5c0d732670c58352c158a01	D_0__Bacteria; D_1__Bacteroidetes; D_2__Bacteroidia; D_3__Bacteroidales; D_4__Rikenellaceae; D_5__Alistipes
ASV_1185	b0bbe420e7a93de3edc513db7d864046	D_0__Bacteria; D_1__Firmicutes; D_2__Clostridia; D_3__Clostridiales; D_4__Clostridiaceae 1; D_5__Clostridium sensu stricto 1
ASV_1186	31d37299cba281c9bdd069c27f146fb8	D_0__Bacteria; D_1__Proteobacteria; D_2__Deltaproteobacteria; D_3__Desulfovibrionales; D_4__Desulfovibrionaceae; D_5__Bilophila
ASV_1187	3977547abceb3b5b960bd92287bb92bf	D_0__Bacteria; D_1__Firmicutes; D_2__Clostridia; D_3__Clostridiales; D_4__Ruminococcaceae; D_5__Faecalibacterium
ASV_1188	766e1efab297d2204311cc5033565905	D_0__Bacteria; D_1__Proteobacteria; D_2__Gammaproteobacteria; D_3__Betaproteobacteriales; D_4__Burkholderiaceae; D_5__Oxalobacter
ASV_1189	0f3705df09cd93dfe1b5288412f12a91	D_0__Bacteria; D_1__Firmicutes; D_2__Clostridia; D_3__Clostridiales; D_4__Ruminococcaceae; D_5__Faecalibacterium
ASV_1190	1a39ab7029c5013bbb14c85476a84980	D_0__Bacteria; D_1__Firmicutes; D_2__Clostridia; D_3__Clostridiales; D_4__Ruminococcaceae
ASV_1191	9b72d86b3a465082d69e365abf7dec5e	D_0__Bacteria; D_1__Bacteroidetes; D_2__Bacteroidia; D_3__Bacteroidales; D_4__Prevotellaceae
ASV_1192	9e4a55c32ffcd60a2cc69d68d6351add	D_0__Bacteria; D_1__Firmicutes; D_2__Clostridia; D_3__Clostridiales; D_4__Lachnospiraceae; D_5__Lachnospiraceae ND3007 group; D_6__uncultured bacterium
ASV_1193	55c69a8cab004b4ad7eb3211f6bdac1f	D_0__Bacteria; D_1__Actinobacteria; D_2__Coriobacteriia; D_3__Coriobacteriales; D_4__Atopobiaceae; D_5__uncultured; D_6__uncultured bacterium
ASV_1194	e88556488432d0f6ce03c2d0886a8a3f	D_0__Bacteria; D_1__Firmicutes; D_2__Clostridia; D_3__Clostridiales; D_4__Ruminococcaceae; D_5__Ruminiclostridium 6; D_6__uncultured organism
ASV_1195	55dc144a7537decd3a56795012c2eab3	D_0__Bacteria; D_1__Firmicutes; D_2__Clostridia; D_3__Clostridiales; D_4__Lachnospiraceae; D_5__[Eubacterium] hallii group
ASV_1196	8fe1fa4fe49008a53377bc2ad67232b9	D_0__Bacteria; D_1__Firmicutes; D_2__Clostridia; D_3__Clostridiales; D_4__Ruminococcaceae; D_5__Negativibacillus
ASV_1197	4c8be31da24ed45df780c25db3f61c31	D_0__Bacteria; D_1__Firmicutes; D_2__Clostridia; D_3__Clostridiales; D_4__Ruminococcaceae
ASV_1198	d64c2b9892d319d77e80cd039676e56e	D_0__Bacteria; D_1__Firmicutes; D_2__Clostridia; D_3__Clostridiales; D_4__Lachnospiraceae
ASV_1199	9876215f99b6e1fe91bda60594f58fd5	D_0__Bacteria; D_1__Firmicutes; D_2__Clostridia; D_3__Clostridiales; D_4__Lachnospiraceae; D_5__Lachnoclostridium
ASV_1200	a02c68a9c33ef8201a99ab2d461f4d06	D_0__Bacteria; D_1__Firmicutes; D_2__Clostridia; D_3__Clostridiales; D_4__Lachnospiraceae; D_5__Lachnospiraceae NK4A136 group; D_6__human gut metagenome
ASV_1201	54652c79450d28b1b3ba544089f12f19	D_0__Bacteria; D_1__Firmicutes; D_2__Clostridia; D_3__Clostridiales; D_4__Lachnospiraceae; D_5__[Eubacterium] hallii group
ASV_1202	688ebbc3042629acaa18606bb6d9902e	D_0__Bacteria; D_1__Actinobacteria; D_2__Coriobacteriia; D_3__Coriobacteriales; D_4__Eggerthellaceae; D_5__Senegalimassilia; D_6__uncultured bacterium
ASV_1203	7db1f934c0f2d534ce2a8aaf91fefc9e	D_0__Bacteria; D_1__Firmicutes; D_2__Clostridia; D_3__Clostridiales; D_4__Ruminococcaceae
ASV_1204	dd1f500e268157140c8411797ecea7e6	D_0__Bacteria; D_1__Firmicutes; D_2__Clostridia; D_3__Clostridiales; D_4__Ruminococcaceae; D_5__Ruminiclostridium 5; D_6__uncultured organism
ASV_1205	f99b1a92901036c288ec9d2d591561ea	D_0__Bacteria; D_1__Firmicutes; D_2__Clostridia; D_3__Clostridiales; D_4__Family XIII
ASV_1206	859583ea9556368fae59447f1c57ef2d	D_0__Bacteria; D_1__Firmicutes; D_2__Clostridia; D_3__Clostridiales; D_4__Lachnospiraceae; D_5__Lachnospiraceae UCG-008; D_6__metagenome
ASV_1207	3ecba0a5de6e36143c5f32c5173ab909	D_0__Bacteria; D_1__Firmicutes; D_2__Clostridia; D_3__Clostridiales; D_4__Ruminococcaceae
ASV_1208	5be121c36e4178bc64b4e094b6620b99	D_0__Bacteria; D_1__Actinobacteria; D_2__Coriobacteriia; D_3__Coriobacteriales; D_4__Atopobiaceae; D_5__uncultured; D_6__uncultured bacterium
ASV_1209	945eb0546a8bd6c058af964adf185d34	D_0__Bacteria; D_1__Firmicutes; D_2__Clostridia; D_3__Clostridiales; D_4__Ruminococcaceae
ASV_1210	48ec1c7b0731731189d5daad8ca3f0ae	D_0__Bacteria; D_1__Actinobacteria; D_2__Coriobacteriia; D_3__Coriobacteriales; D_4__Eggerthellaceae
ASV_1211	384397226488bb0262c08419d089e68e	D_0__Bacteria; D_1__Firmicutes; D_2__Clostridia; D_3__Clostridiales; D_4__Lachnospiraceae
ASV_1212	da2b831f427e1a9adc7b12b39f1e927b	D_0__Bacteria; D_1__Firmicutes; D_2__Clostridia; D_3__Clostridiales; D_4__Lachnospiraceae
ASV_1213	9fe5532aacaab8dba6b2034d2aba3bc6	D_0__Bacteria; D_1__Firmicutes; D_2__Clostridia; D_3__Clostridiales; D_4__Ruminococcaceae; D_5__Faecalibacterium
ASV_1214	70453336fb5d655f981f898ab6d040a9	D_0__Bacteria; D_1__Firmicutes; D_2__Clostridia; D_3__Clostridiales; D_4__Lachnospiraceae
ASV_1215	60d412d74fde117936258a04008a66ff	D_0__Bacteria; D_1__Firmicutes; D_2__Clostridia; D_3__Clostridiales; D_4__Ruminococcaceae; D_5__Ruminiclostridium 9
ASV_1216	6283267c6e6f6dd85ca3fbb85b3a6df9	D_0__Bacteria; D_1__Firmicutes; D_2__Clostridia; D_3__Clostridiales; D_4__Ruminococcaceae
ASV_1217	dde961b03d39df18a62e39e9c4cc8b1b	D_0__Bacteria; D_1__Firmicutes; D_2__Clostridia; D_3__Clostridiales; D_4__Lachnospiraceae; D_5__Eisenbergiella
ASV_1218	d0a65286867a8010a7a490f161d4e262	D_0__Bacteria; D_1__Bacteroidetes; D_2__Bacteroidia; D_3__Bacteroidales; D_4__Rikenellaceae; D_5__Alistipes; D_6__Alistipes obesi
ASV_1219	f5cce3a5d27aeaca0cc0f6b2947eb34a	D_0__Bacteria; D_1__Firmicutes; D_2__Clostridia; D_3__Clostridiales; D_4__Lachnospiraceae
ASV_1220	40b23e9bca66529a3cad1634dce171cd	D_0__Bacteria; D_1__Firmicutes; D_2__Clostridia; D_3__Clostridiales; D_4__Ruminococcaceae; D_5__Faecalibacterium
ASV_1221	601ddcdc40ca76693b4da39252629f17	D_0__Bacteria; D_1__Firmicutes; D_2__Clostridia; D_3__Clostridiales; D_4__Family XIII
ASV_1222	407494c8b56007fdd08fdbcdeb70460b	D_0__Bacteria; D_1__Firmicutes; D_2__Clostridia; D_3__Clostridiales; D_4__Lachnospiraceae; D_5__uncultured; D_6__uncultured bacterium adhufec382
ASV_1223	34f4bbdceba23cfa6cb2a4ab9fb5a4fa	D_0__Bacteria; D_1__Firmicutes; D_2__Clostridia; D_3__Clostridiales; D_4__Ruminococcaceae; D_5__Butyricicoccus
ASV_1224	f3c53cbbb54cac41a43600ddca47278e	D_0__Bacteria; D_1__Firmicutes; D_2__Clostridia; D_3__Clostridiales; D_4__Lachnospiraceae; D_5__Agathobacter; D_6__Eubacterium ramulus
ASV_1225	e636a43842d9d30757a34b9990309a6f	D_0__Bacteria; D_1__Firmicutes; D_2__Clostridia; D_3__Clostridiales; D_4__Lachnospiraceae; D_5__Lachnospira; D_6__gut metagenome
ASV_1226	37cfea720ddcfbce81df51cb5fd052ec	D_0__Bacteria; D_1__Firmicutes; D_2__Clostridia; D_3__Clostridiales; D_4__Lachnospiraceae; D_5__Blautia; D_6__Blautia massiliensis
ASV_1227	0ef1aa6c5915a5b9f453752c88432772	D_0__Bacteria; D_1__Firmicutes; D_2__Clostridia; D_3__Clostridiales; D_4__Ruminococcaceae; D_5__Faecalibacterium
ASV_1228	9eb0d6d2e1c7ab6198cd30b456bf22e8	D_0__Bacteria; D_1__Firmicutes; D_2__Clostridia; D_3__Clostridiales; D_4__Ruminococcaceae; D_5__Faecalibacterium
ASV_1229	1ba239e16b94069191e1fbfdefc42dd2	D_0__Bacteria; D_1__Firmicutes; D_2__Clostridia; D_3__Clostridiales; D_4__Lachnospiraceae; D_5__Blautia
ASV_1230	97d8fa6c4c2d50e19a1442f8ebb1dd8a	D_0__Bacteria; D_1__Bacteroidetes; D_2__Bacteroidia; D_3__Bacteroidales; D_4__Marinifilaceae; D_5__Butyricimonas
ASV_1231	fb50dfd5a3e49b2b548ad0b863f08312	D_0__Bacteria; D_1__Firmicutes; D_2__Clostridia; D_3__Clostridiales; D_4__Lachnospiraceae; D_5__[Eubacterium] ventriosum group
ASV_1232	8491e37484e3c5a4ce20bdf877f19366	D_0__Bacteria; D_1__Firmicutes; D_2__Erysipelotrichia; D_3__Erysipelotrichales; D_4__Erysipelotrichaceae; D_5__Holdemania; D_6__Holdemania massiliensis AP2
ASV_1233	b114a7162e05aee3b90858dc3bf5987e	D_0__Bacteria; D_1__Firmicutes; D_2__Clostridia; D_3__Clostridiales; D_4__Ruminococcaceae
ASV_1234	52c82beb05f502d2b0bd35ee7d2ce37a	D_0__Bacteria; D_1__Firmicutes; D_2__Clostridia; D_3__Clostridiales; D_4__Lachnospiraceae; D_5__Lachnospiraceae UCG-004; D_6__uncultured organism
ASV_1235	84fa5431cd96981e39495c20e96ae8fa	D_0__Bacteria; D_1__Actinobacteria; D_2__Actinobacteria; D_3__Actinomycetales; D_4__Actinomycetaceae; D_5__Actinomyces
ASV_1236	82c7f876e8f17b56e61d9f34f70666c3	D_0__Bacteria; D_1__Firmicutes; D_2__Clostridia; D_3__Clostridiales; D_4__Lachnospiraceae
ASV_1237	46728c6c558216bf9a625798a4023498	D_0__Bacteria; D_1__Firmicutes; D_2__Clostridia; D_3__Clostridiales; D_4__Lachnospiraceae; D_5__Coprococcus 1
ASV_1238	96a36be9d14251c39dab39972a0ff19c	D_0__Bacteria; D_1__Firmicutes; D_2__Clostridia; D_3__Clostridiales; D_4__Lachnospiraceae
ASV_1239	5afce8fb8425a5163f6e61e8df3d6aa1	D_0__Bacteria; D_1__Firmicutes; D_2__Clostridia; D_3__Clostridiales; D_4__Lachnospiraceae; D_5__Lachnospiraceae UCG-004
ASV_1240	9cac3253036529d25eef1f0e9361f0e7	D_0__Bacteria; D_1__Firmicutes; D_2__Clostridia; D_3__Clostridiales; D_4__Ruminococcaceae; D_5__Butyricicoccus
ASV_1241	ef36b69cce4d0742a33b5aed721c8ffe	D_0__Bacteria; D_1__Bacteroidetes; D_2__Bacteroidia; D_3__Bacteroidales; D_4__Barnesiellaceae; D_5__Barnesiella
ASV_1242	b9e99cf101614b9cb943c3efd5d2d4be	D_0__Bacteria; D_1__Firmicutes; D_2__Clostridia; D_3__Clostridiales; D_4__Lachnospiraceae
ASV_1243	077286d75a40f99801953922fb6bee2e	D_0__Bacteria; D_1__Firmicutes; D_2__Clostridia; D_3__Clostridiales; D_4__Lachnospiraceae; D_5__Lachnospiraceae UCG-004
ASV_1244	47eb2291e49ab227d71409ed3d65ce98	D_0__Bacteria; D_1__Firmicutes; D_2__Clostridia; D_3__Clostridiales; D_4__Ruminococcaceae; D_5__Ruminococcaceae UCG-014
ASV_1245	15265d6cfb0bb38d62aaf4593f206a52	D_0__Bacteria; D_1__Firmicutes; D_2__Clostridia; D_3__Clostridiales; D_4__Family XIII
ASV_1246	439243caadfbee64cddde4e9f6f56921	D_0__Bacteria; D_1__Firmicutes; D_2__Clostridia; D_3__Clostridiales; D_4__Ruminococcaceae; D_5__Flavonifractor
ASV_1247	60e32f8204a6669f0e15e3ff5ff0bcad	D_0__Bacteria; D_1__Actinobacteria; D_2__Coriobacteriia; D_3__Coriobacteriales; D_4__Eggerthellaceae; D_5__Senegalimassilia
ASV_1248	69c32405610e1062c92eb943b158de8b	D_0__Bacteria; D_1__Firmicutes; D_2__Clostridia; D_3__Clostridiales; D_4__Lachnospiraceae; D_5__Lachnospiraceae UCG-004
ASV_1249	1fcd02db8c98095a86cd8e349ab6e7d0	D_0__Bacteria; D_1__Firmicutes; D_2__Clostridia; D_3__Clostridiales; D_4__Lachnospiraceae; D_5__Blautia
ASV_1250	a1cee0fda14ba8d4808f0c108a6a2e32	D_0__Bacteria; D_1__Firmicutes; D_2__Clostridia; D_3__Clostridiales; D_4__Lachnospiraceae; D_5__Blautia; D_6__Blautia sp. Marseille-P3441
ASV_1251	626ba4570ead9b3618b360e86525c69c	D_0__Bacteria; D_1__Firmicutes; D_2__Clostridia; D_3__Clostridiales; D_4__Lachnospiraceae
ASV_1252	c4730bdb0d2f48b9aad0681128cae09e	D_0__Bacteria; D_1__Firmicutes; D_2__Clostridia; D_3__Clostridiales; D_4__Christensenellaceae; D_5__Christensenellaceae R-7 group
ASV_1253	7580e734273af29b65a05b0721b3d9d7	D_0__Bacteria; D_1__Proteobacteria; D_2__Gammaproteobacteria; D_3__Betaproteobacteriales; D_4__Burkholderiaceae; D_5__Oxalobacter
ASV_1254	82e52a2ea5bdcf9936b42dbea34bb912	D_0__Bacteria; D_1__Firmicutes; D_2__Clostridia; D_3__Clostridiales; D_4__Lachnospiraceae; D_5__[Eubacterium] hallii group
ASV_1255	99a6aafe8275c52c22c6fc9c0da0f54d	D_0__Bacteria; D_1__Firmicutes; D_2__Clostridia; D_3__Clostridiales; D_4__Ruminococcaceae; D_5__Ruminococcus 1
ASV_1256	120a463a8dece46a24dfd2b6d74c9ac0	D_0__Bacteria; D_1__Firmicutes; D_2__Clostridia; D_3__Clostridiales; D_4__Lachnospiraceae; D_5__Blautia
ASV_1257	2b98796da6e8601f1f4ec7299106c5b0	D_0__Bacteria; D_1__Firmicutes; D_2__Clostridia; D_3__Clostridiales; D_4__Ruminococcaceae; D_5__Ruminococcus 1; D_6__human gut metagenome
ASV_1258	de8697819c6cfdc0b6d970a06a417da8	D_0__Bacteria; D_1__Firmicutes; D_2__Clostridia; D_3__Clostridiales; D_4__Lachnospiraceae; D_5__Coprococcus 1
ASV_1259	1ac6a5399259238b3cb313d307946bb5	D_0__Bacteria; D_1__Firmicutes; D_2__Clostridia; D_3__Clostridiales; D_4__Ruminococcaceae; D_5__Faecalibacterium
ASV_1260	95ed1d47c41e1600a1b8d299b4011ab2	D_0__Bacteria; D_1__Firmicutes; D_2__Clostridia; D_3__Clostridiales; D_4__Lachnospiraceae
ASV_1261	e3a0231203a28c3f146c0690b9a6d2c8	D_0__Bacteria; D_1__Firmicutes; D_2__Clostridia; D_3__Clostridiales; D_4__Ruminococcaceae; D_5__Ruminiclostridium 5
ASV_1262	a6067258ab39be395b3d5b5085857dd7	D_0__Bacteria; D_1__Actinobacteria; D_2__Coriobacteriia; D_3__Coriobacteriales
ASV_1263	5cb172bf8dd1ac5dfaecdaa1f1b5df93	D_0__Bacteria; D_1__Bacteroidetes; D_2__Bacteroidia; D_3__Bacteroidales; D_4__Prevotellaceae; D_5__Prevotellaceae NK3B31 group; D_6__uncultured bacterium
ASV_1264	3e29747e2a21172c9d20f4b0650e153c	D_0__Bacteria; D_1__Firmicutes; D_2__Clostridia; D_3__Clostridiales; D_4__Lachnospiraceae
ASV_1265	ff2acc48d26e6012517c57d2b1ffe0ce	D_0__Bacteria; D_1__Firmicutes; D_2__Clostridia; D_3__Clostridiales; D_4__Christensenellaceae; D_5__Christensenellaceae R-7 group
ASV_1266	1015fd704ca1a44275c2c9ab7f6e8c33	D_0__Bacteria; D_1__Firmicutes; D_2__Clostridia; D_3__Clostridiales; D_4__Ruminococcaceae; D_5__Ruminococcaceae UCG-005; D_6__uncultured bacterium adhufec311
ASV_1267	30ccdd78c86d21ff6de28d6acb55c6d4	D_0__Bacteria; D_1__Firmicutes; D_2__Clostridia; D_3__Clostridiales; D_4__Ruminococcaceae
ASV_1268	256f04fa1c521d2a44698a840b0227b4	D_0__Bacteria; D_1__Actinobacteria; D_2__Coriobacteriia; D_3__Coriobacteriales; D_4__Eggerthellaceae; D_5__Senegalimassilia
ASV_1269	5a18436e6d81558673051582f44324db	D_0__Bacteria; D_1__Firmicutes; D_2__Clostridia; D_3__Clostridiales; D_4__Ruminococcaceae
ASV_1270	1f9e514a92638d1c6e95960b58dd6453	D_0__Bacteria; D_1__Firmicutes; D_2__Clostridia; D_3__Clostridiales; D_4__Lachnospiraceae
ASV_1271	346d52c20b8763652b2bc41fc7f6a9c9	D_0__Bacteria; D_1__Firmicutes; D_2__Clostridia; D_3__Clostridiales; D_4__Christensenellaceae; D_5__Christensenellaceae R-7 group
ASV_1272	a867a963bd1558221650826ad824e7d2	D_0__Bacteria; D_1__Bacteroidetes; D_2__Bacteroidia; D_3__Bacteroidales; D_4__Prevotellaceae
ASV_1273	fa42542ef83df72a0ce151d877a109f8	D_0__Bacteria; D_1__Firmicutes; D_2__Clostridia; D_3__Clostridiales; D_4__Clostridiaceae 1; D_5__Clostridium sensu stricto 1
ASV_1274	0efc858c7d5901f5ee5db70cde87bd3e	D_0__Bacteria; D_1__Bacteroidetes; D_2__Bacteroidia; D_3__Bacteroidales; D_4__Prevotellaceae; D_5__uncultured
ASV_1275	c3a2c4a3c10043a42f2aa6625a0d7641	D_0__Bacteria; D_1__Bacteroidetes; D_2__Bacteroidia; D_3__Bacteroidales; D_4__Marinifilaceae; D_5__Butyricimonas
ASV_1276	e2e80dbf3d34e5c93e87441317603c6b	D_0__Bacteria; D_1__Firmicutes; D_2__Clostridia; D_3__Clostridiales; D_4__Lachnospiraceae
ASV_1277	2e5654fb42f9dbc26616fea3bf6e217f	D_0__Bacteria; D_1__Bacteroidetes; D_2__Bacteroidia; D_3__Bacteroidales; D_4__Marinifilaceae; D_5__Butyricimonas; D_6__Butyricimonas paravirosa
ASV_1278	5ea6fe5a19b178990ecbd2de7429c47e	D_0__Bacteria; D_1__Firmicutes; D_2__Clostridia; D_3__Clostridiales; D_4__Lachnospiraceae; D_5__[Eubacterium] hallii group
ASV_1279	3df09522dcb2787f9e15743e40fd25e6	D_0__Bacteria; D_1__Firmicutes; D_2__Clostridia; D_3__Clostridiales; D_4__Ruminococcaceae; D_5__Subdoligranulum
ASV_1280	5461be39775542119996dd93bb61702f	D_0__Bacteria; D_1__Actinobacteria; D_2__Coriobacteriia; D_3__Coriobacteriales; D_4__Coriobacteriaceae; D_5__Collinsella
ASV_1281	798ba380c187c76d2ee78ec8dbd0b217	D_0__Bacteria; D_1__Firmicutes; D_2__Clostridia; D_3__Clostridiales
ASV_1282	824e0afc6dc67a6d7aac65507b3447ca	D_0__Bacteria; D_1__Firmicutes; D_2__Clostridia; D_3__Clostridiales; D_4__Lachnospiraceae
ASV_1283	793ecd4f8ba5af566f98ba94dcc41b47	D_0__Bacteria; D_1__Actinobacteria; D_2__Actinobacteria; D_3__Bifidobacteriales; D_4__Bifidobacteriaceae; D_5__Bifidobacterium
ASV_1284	f4c49bdbd8953ac15f5937e3341ed66b	D_0__Bacteria; D_1__Firmicutes; D_2__Clostridia; D_3__Clostridiales
ASV_1285	3d518a4dcb7cc9663fb2f9a24fd69002	D_0__Bacteria; D_1__Firmicutes; D_2__Clostridia; D_3__Clostridiales; D_4__Lachnospiraceae
ASV_1286	169c9153939aafec5ba567344e848637	D_0__Bacteria; D_1__Firmicutes; D_2__Clostridia; D_3__Clostridiales; D_4__Ruminococcaceae
ASV_1287	92bc203458d242a498a514a1611a5097	D_0__Bacteria; D_1__Bacteroidetes; D_2__Bacteroidia; D_3__Bacteroidales; D_4__Bacteroidaceae; D_5__Bacteroides
ASV_1288	6cdbd0a17917462adab3cd91a4445b08	D_0__Bacteria; D_1__Firmicutes; D_2__Clostridia; D_3__Clostridiales; D_4__Christensenellaceae; D_5__Christensenellaceae R-7 group; D_6__uncultured bacterium
ASV_1289	fcc5c254b032c71a7e1cee4d77d673ac	D_0__Bacteria; D_1__Firmicutes; D_2__Clostridia; D_3__Clostridiales
ASV_1290	634572d2a2e8c5e81428b63a9c0ff1c4	D_0__Bacteria; D_1__Firmicutes; D_2__Clostridia; D_3__Clostridiales; D_4__Lachnospiraceae; D_5__Lachnospiraceae ND3007 group
ASV_1291	456748c9a34196462fa161714914c858	D_0__Bacteria; D_1__Bacteroidetes; D_2__Bacteroidia; D_3__Bacteroidales; D_4__Prevotellaceae
ASV_1292	cb6eae2182c867513f19d940f15c9d59	D_0__Bacteria; D_1__Actinobacteria; D_2__Coriobacteriia; D_3__Coriobacteriales
ASV_1293	42ab5407380c3ae3dd9c3d1c7ba1ed9b	D_0__Bacteria; D_1__Firmicutes; D_2__Clostridia; D_3__Clostridiales; D_4__Lachnospiraceae; D_5__Blautia; D_6__Ruminococcus sp. Marseille-P328
ASV_1294	33b641f37f59725b402d9f8a16ab52ff	D_0__Bacteria; D_1__Firmicutes; D_2__Clostridia; D_3__Clostridiales; D_4__Peptostreptococcaceae; D_5__Romboutsia
ASV_1295	ed520d456e87382e3507ddde699ddb2a	D_0__Bacteria; D_1__Firmicutes; D_2__Clostridia; D_3__Clostridiales; D_4__Lachnospiraceae; D_5__[Ruminococcus] gauvreauii group
ASV_1296	ff15ac09d1b1921770192cfcf1f65d52	D_0__Bacteria; D_1__Actinobacteria; D_2__Coriobacteriia; D_3__Coriobacteriales; D_4__Coriobacteriales Incertae Sedis; D_5__uncultured; D_6__uncultured organism
ASV_1297	4c7401aea77273a8a6d69bd12a1e4f57	D_0__Bacteria; D_1__Firmicutes; D_2__Clostridia; D_3__Clostridiales; D_4__Christensenellaceae; D_5__Christensenellaceae R-7 group
ASV_1298	1324ca7f826b23d8c27af55070452580	D_0__Bacteria; D_1__Firmicutes; D_2__Clostridia; D_3__Clostridiales; D_4__Lachnospiraceae
ASV_1299	2611494ed2ee7382a6f4ea48f259ad49	D_0__Bacteria; D_1__Firmicutes; D_2__Clostridia; D_3__Clostridiales; D_4__Lachnospiraceae; D_5__Lachnospiraceae UCG-004
ASV_1300	3b6f9d6848b756df6062e58f36123e4a	D_0__Bacteria; D_1__Firmicutes; D_2__Clostridia; D_3__Clostridiales; D_4__Lachnospiraceae
ASV_1301	109ba3b0f0e15c73f6954cff842727c5	D_0__Bacteria; D_1__Firmicutes; D_2__Clostridia; D_3__Clostridiales; D_4__Lachnospiraceae; D_5__Eisenbergiella
ASV_1302	fe504dfefbdb0717ba41d654b6a6e57f	D_0__Bacteria; D_1__Actinobacteria; D_2__Actinobacteria; D_3__Actinomycetales; D_4__Actinomycetaceae; D_5__Actinomyces; D_6__Actinomyces graevenitzii F0530
ASV_1303	3ea3197fce212681d21ce09af41944ec	D_0__Bacteria; D_1__Firmicutes; D_2__Clostridia; D_3__Clostridiales; D_4__Lachnospiraceae; D_5__Lachnospiraceae ND3007 group
ASV_1304	e11d3756d03b32728fae2d5cb9c8e201	D_0__Bacteria; D_1__Firmicutes; D_2__Clostridia; D_3__Clostridiales; D_4__Ruminococcaceae; D_5__UBA1819
ASV_1305	151e0afb092f8430958b11e500badf46	D_0__Bacteria; D_1__Bacteroidetes; D_2__Bacteroidia; D_3__Bacteroidales; D_4__Marinifilaceae; D_5__Butyricimonas; D_6__Butyricimonas paravirosa
ASV_1306	16f08cff1038977777410d020406e1c0	D_0__Bacteria; D_1__Firmicutes; D_2__Clostridia; D_3__Clostridiales; D_4__Ruminococcaceae; D_5__Ruminiclostridium 5; D_6__uncultured organism
ASV_1307	cd0d7ab6d22cc49ee672256e70f46fc0	D_0__Bacteria; D_1__Firmicutes; D_2__Clostridia; D_3__Clostridiales; D_4__Lachnospiraceae; D_5__[Eubacterium] xylanophilum group; D_6__metagenome
ASV_1308	e98613a50bafded65b7028e79113996f	D_0__Bacteria; D_1__Firmicutes; D_2__Clostridia; D_3__Clostridiales; D_4__Lachnospiraceae; D_5__Agathobacter
ASV_1309	8bad5da3fec60703343a881d72d4589b	D_0__Bacteria; D_1__Firmicutes; D_2__Clostridia; D_3__Clostridiales; D_4__Ruminococcaceae
ASV_1310	c8f2b152e9da9024ee3bfe417da0adcf	D_0__Bacteria; D_1__Bacteroidetes; D_2__Bacteroidia; D_3__Bacteroidales; D_4__Prevotellaceae; D_5__Alloprevotella
ASV_1311	60f24527a4dd96d80b1a68a0197e3cef	D_0__Bacteria; D_1__Firmicutes; D_2__Clostridia; D_3__Clostridiales; D_4__Lachnospiraceae; D_5__Tyzzerella
ASV_1312	3ac87864deb8b0831c65ba554d089090	D_0__Bacteria; D_1__Tenericutes; D_2__Mollicutes; D_3__Mollicutes RF39
ASV_1313	d399901afad19726de045b3ad1b719f1	D_0__Bacteria; D_1__Firmicutes; D_2__Clostridia; D_3__Clostridiales; D_4__Lachnospiraceae; D_5__Anaerostipes; D_6__Anaerostipes butyraticus
ASV_1314	a658f3537b01600b7647e94dbc3713ca	D_0__Bacteria; D_1__Firmicutes; D_2__Clostridia; D_3__Clostridiales; D_4__Ruminococcaceae; D_5__Faecalibacterium
ASV_1315	0bf73d19a21aa16dd141128623246b20	D_0__Bacteria; D_1__Firmicutes; D_2__Clostridia; D_3__Clostridiales; D_4__Ruminococcaceae; D_5__Ruminiclostridium 6
ASV_1316	86f4b4a2f066795c7101c0a892874409	D_0__Bacteria; D_1__Firmicutes; D_2__Clostridia; D_3__Clostridiales; D_4__Family XIII
ASV_1317	93fb3ee214c05291c1cfffe1eae301c9	D_0__Archaea; D_1__Euryarchaeota; D_2__Methanobacteria; D_3__Methanobacteriales; D_4__Methanobacteriaceae; D_5__Methanobrevibacter
ASV_1318	d78856e806c8ec869087ff3f39cef6d8	D_0__Bacteria; D_1__Firmicutes; D_2__Clostridia; D_3__Clostridiales; D_4__Lachnospiraceae; D_5__CAG-56; D_6__uncultured organism
ASV_1319	aa7165a6c0d93d5f414cd32eb6de5674	D_0__Bacteria; D_1__Firmicutes; D_2__Bacilli; D_3__Lactobacillales; D_4__Streptococcaceae; D_5__Streptococcus
ASV_1320	8652be858dd3fe0602aab287a1c20afb	D_0__Bacteria; D_1__Firmicutes; D_2__Clostridia; D_3__Clostridiales; D_4__Lachnospiraceae
ASV_1321	e5105af33096cc3be956170c86dd17f9	D_0__Bacteria; D_1__Tenericutes; D_2__Mollicutes; D_3__Mollicutes RF39
ASV_1322	c82cb298eb1f3e8e7a71094d0c739b80	D_0__Bacteria; D_1__Bacteroidetes; D_2__Bacteroidia; D_3__Bacteroidales; D_4__Bacteroidaceae; D_5__Bacteroides
ASV_1323	d3abac66e0595c48a904a6714466d830	D_0__Bacteria; D_1__Firmicutes; D_2__Clostridia; D_3__Clostridiales; D_4__Ruminococcaceae
ASV_1324	b29d60ece18149e6594ac5a98a55ce87	D_0__Bacteria; D_1__Firmicutes; D_2__Clostridia; D_3__Clostridiales; D_4__Lachnospiraceae; D_5__Lachnoclostridium
ASV_1325	4207ffd8caf2b2bcb71a60dafee6edbb	D_0__Bacteria; D_1__Firmicutes; D_2__Bacilli; D_3__Lactobacillales; D_4__Lactobacillaceae; D_5__Lactobacillus
ASV_1326	7df4fb6cf2c4110bb7176a8b268d8ced	D_0__Bacteria; D_1__Bacteroidetes; D_2__Bacteroidia; D_3__Bacteroidales; D_4__Marinifilaceae; D_5__Butyricimonas
ASV_1327	e505722b23dae8183e92572571a8cbef	D_0__Bacteria; D_1__Bacteroidetes; D_2__Bacteroidia; D_3__Bacteroidales; D_4__Prevotellaceae; D_5__Paraprevotella
ASV_1328	9bba7b23e027b88cd90104e13a250d12	D_0__Bacteria; D_1__Firmicutes; D_2__Clostridia; D_3__Clostridiales
ASV_1329	26e7eafd5211ba7f5dc18741b8573df4	D_0__Bacteria; D_1__Firmicutes; D_2__Clostridia; D_3__Clostridiales; D_4__Lachnospiraceae; D_5__Lachnospiraceae UCG-004
ASV_1330	5ad3ffe631e40e5ba9c2c72d07e25a1e	D_0__Bacteria; D_1__Firmicutes; D_2__Clostridia; D_3__Clostridiales; D_4__Lachnospiraceae; D_5__Blautia
ASV_1331	e8663629ec49bf6ef881b69bea2fa377	D_0__Bacteria; D_1__Firmicutes; D_2__Clostridia; D_3__Clostridiales; D_4__Defluviitaleaceae; D_5__Defluviitaleaceae UCG-011
ASV_1332	6d33fee46c18f043ae200796ad388ce5	D_0__Bacteria; D_1__Firmicutes; D_2__Clostridia; D_3__Clostridiales; D_4__Lachnospiraceae
ASV_1333	676788b1d29646756dcc125c9ab75199	D_0__Bacteria; D_1__Firmicutes; D_2__Clostridia; D_3__Clostridiales; D_4__Lachnospiraceae; D_5__Roseburia; D_6__Roseburia hominis
ASV_1334	995d02c15ec1be773d3b824941042661	D_0__Bacteria
ASV_1335	b281603148e92162478815200ee75636	D_0__Bacteria; D_1__Firmicutes; D_2__Clostridia; D_3__Clostridiales; D_4__Lachnospiraceae; D_5__Agathobacter
ASV_1336	31d5c5c2cb46ccc085a52542ccda643c	D_0__Bacteria; D_1__Firmicutes; D_2__Clostridia; D_3__Clostridiales; D_4__Ruminococcaceae
ASV_1337	6e4813cc9dd07ddc61e1a5fd6ea3f710	D_0__Bacteria; D_1__Firmicutes; D_2__Clostridia; D_3__Clostridiales; D_4__Ruminococcaceae
ASV_1338	d66ee9296a17a37c42d12521b0e738bb	D_0__Bacteria; D_1__Firmicutes; D_2__Clostridia; D_3__Clostridiales; D_4__Lachnospiraceae; D_5__Lachnospiraceae UCG-004
ASV_1339	56aeb03c5287331d8f8796ffbdf6d73b	D_0__Bacteria; D_1__Tenericutes; D_2__Mollicutes; D_3__Mollicutes RF39
ASV_1340	c3c41550ac41ef9b8e737567d7c430f6	D_0__Bacteria; D_1__Firmicutes; D_2__Clostridia; D_3__Clostridiales; D_4__Lachnospiraceae; D_5__Lachnospiraceae UCG-004
ASV_1341	cd9ef2af718b6cb1e0267be5c339fe13	D_0__Bacteria; D_1__Firmicutes; D_2__Clostridia; D_3__Clostridiales; D_4__Lachnospiraceae; D_5__Blautia
ASV_1342	35c4c9aada2ec5d3d75c22e94b927576	D_0__Bacteria; D_1__Firmicutes; D_2__Clostridia; D_3__Clostridiales; D_4__Lachnospiraceae
ASV_1343	5094296c546c351d27c76d156a398644	D_0__Bacteria; D_1__Firmicutes; D_2__Clostridia; D_3__Clostridiales; D_4__Ruminococcaceae
ASV_1344	1ae295555568e7d426881022bfcb880a	D_0__Bacteria; D_1__Firmicutes; D_2__Clostridia; D_3__Clostridiales; D_4__Lachnospiraceae
ASV_1345	d029b1d0397c850ed2f7476d73d88e50	D_0__Bacteria; D_1__Firmicutes; D_2__Clostridia; D_3__Clostridiales; D_4__Ruminococcaceae
ASV_1346	f09967556941da2bae561b3dc3dd7a4a	D_0__Bacteria; D_1__Firmicutes; D_2__Clostridia; D_3__Clostridiales; D_4__Ruminococcaceae; D_5__Ruminiclostridium 6; D_6__gut metagenome
ASV_1347	e514741e389dae7aa3df1ef75790d6ef	D_0__Bacteria; D_1__Firmicutes; D_2__Clostridia; D_3__Clostridiales; D_4__Ruminococcaceae; D_5__Faecalibacterium
ASV_1348	9b05e4386a148400e83fba5ee9f45a3b	D_0__Bacteria; D_1__Firmicutes; D_2__Clostridia; D_3__Clostridiales; D_4__Family XIII
ASV_1349	81bf30572b0679726b1e2d2844b65a03	D_0__Bacteria; D_1__Firmicutes; D_2__Clostridia; D_3__Clostridiales; D_4__Lachnospiraceae; D_5__Blautia; D_6__Ruminococcus sp. JC304
ASV_1350	8a6084ad9a90fb99065ef80d88be6e94	D_0__Bacteria; D_1__Firmicutes; D_2__Clostridia; D_3__Clostridiales; D_4__Lachnospiraceae; D_5__Lachnospiraceae ND3007 group; D_6__uncultured bacterium
ASV_1351	54a80a863756d01003777730665ca293	D_0__Bacteria; D_1__Firmicutes; D_2__Clostridia; D_3__Clostridiales; D_4__Lachnospiraceae
ASV_1352	a4c8cfc84eb9169507324facb50f1421	D_0__Bacteria; D_1__Firmicutes; D_2__Clostridia; D_3__Clostridiales; D_4__Lachnospiraceae
ASV_1353	20018fa8f19e7057c0687b85f2175794	D_0__Bacteria; D_1__Firmicutes; D_2__Clostridia; D_3__Clostridiales; D_4__Ruminococcaceae
ASV_1354	5c175c196fab829248fd86b4cf83eaac	D_0__Bacteria; D_1__Bacteroidetes; D_2__Bacteroidia; D_3__Bacteroidales; D_4__Tannerellaceae; D_5__Parabacteroides
ASV_1355	6d9fa0bbc42880ddc7c9f936fcdca9ab	D_0__Bacteria
ASV_1356	8d6e14f532574064508ea595c4757673	D_0__Bacteria; D_1__Firmicutes; D_2__Clostridia; D_3__Clostridiales; D_4__Ruminococcaceae; D_5__Ruminiclostridium 9
ASV_1357	d22ca274fe36b8d59a8e7040e601f4c5	D_0__Bacteria; D_1__Firmicutes; D_2__Clostridia; D_3__Clostridiales; D_4__Family XIII; D_5__Family XIII AD3011 group; D_6__uncultured Eubacterium sp.
ASV_1358	9e55dcf0655d6ae89bd7549f84be5720	D_0__Bacteria; D_1__Firmicutes; D_2__Clostridia; D_3__Clostridiales; D_4__Lachnospiraceae; D_5__Lachnospiraceae ND3007 group; D_6__uncultured bacterium
ASV_1359	da2de281373c0b326aec448526aa30b9	D_0__Bacteria; D_1__Actinobacteria; D_2__Actinobacteria; D_3__Actinomycetales; D_4__Actinomycetaceae; D_5__Actinomyces
ASV_1360	3c5f443f703eaf13093e72628b975551	D_0__Bacteria; D_1__Bacteroidetes; D_2__Bacteroidia; D_3__Bacteroidales; D_4__Bacteroidaceae; D_5__Bacteroides
ASV_1361	a02bf896c2163d0549f970f7518abd8a	D_0__Bacteria; D_1__Firmicutes; D_2__Clostridia; D_3__Clostridiales; D_4__Lachnospiraceae; D_5__Lachnoclostridium; D_6__butyrate-producing bacterium SM4/1
ASV_1362	82e2402461d7af392f22071e7cae21b1	D_0__Bacteria; D_1__Firmicutes; D_2__Clostridia; D_3__Clostridiales; D_4__Lachnospiraceae
ASV_1363	263cd0def8f0aac2076b0f4518c23783	D_0__Bacteria; D_1__Firmicutes; D_2__Clostridia; D_3__Clostridiales; D_4__Ruminococcaceae; D_5__Ruminiclostridium 9
ASV_1364	5b3f57dccd356da5dfae4648b48b4b71	D_0__Bacteria; D_1__Firmicutes; D_2__Clostridia; D_3__Clostridiales; D_4__Lachnospiraceae
ASV_1365	ff2adbadd3364b79eca8f089024c8c21	D_0__Bacteria; D_1__Bacteroidetes; D_2__Bacteroidia; D_3__Bacteroidales; D_4__Rikenellaceae; D_5__Alistipes
ASV_1366	54dbcaa66f3a6c263191538ddf241c5e	D_0__Bacteria; D_1__Firmicutes; D_2__Clostridia; D_3__Clostridiales; D_4__Lachnospiraceae
ASV_1367	89a675d2030d5b3ceb34e8738a544b2e	D_0__Bacteria; D_1__Actinobacteria; D_2__Coriobacteriia; D_3__Coriobacteriales; D_4__Eggerthellaceae; D_5__Senegalimassilia; D_6__unidentified
ASV_1368	9e9a0bb2b6ac54232365d9f0114630ec	D_0__Bacteria; D_1__Firmicutes; D_2__Clostridia; D_3__Clostridiales; D_4__Lachnospiraceae; D_5__Lachnospiraceae ND3007 group
ASV_1369	d81795d1d381378d99681f0ab725ed9e	D_0__Bacteria; D_1__Bacteroidetes; D_2__Bacteroidia; D_3__Bacteroidales; D_4__Bacteroidaceae; D_5__Bacteroides
ASV_1370	1b865173773cbaa3b19b9c4707ced8d8	D_0__Bacteria; D_1__Firmicutes; D_2__Bacilli; D_3__Lactobacillales
ASV_1371	d30aa6a7b1f77e701c0238187d26fd16	D_0__Bacteria; D_1__Firmicutes; D_2__Clostridia; D_3__Clostridiales; D_4__Lachnospiraceae
ASV_1372	7f0b5a5693ec7ccca4fbb933d8cac677	D_0__Bacteria; D_1__Firmicutes; D_2__Clostridia; D_3__Clostridiales; D_4__Lachnospiraceae
ASV_1373	65d03474750644fe231983a1b1e85007	D_0__Bacteria; D_1__Firmicutes; D_2__Clostridia; D_3__Clostridiales; D_4__Ruminococcaceae; D_5__Ruminococcus 1
ASV_1374	2d711c3b37b2844cf39566375565b8ad	D_0__Bacteria; D_1__Firmicutes; D_2__Clostridia; D_3__Clostridiales; D_4__Ruminococcaceae; D_5__Faecalibacterium
ASV_1375	9dd0b879613c7128cbf643700d1d465d	D_0__Bacteria; D_1__Firmicutes; D_2__Clostridia; D_3__Clostridiales; D_4__Ruminococcaceae; D_5__Ruminococcaceae UCG-014
ASV_1376	ed0dfe382268e6a460e41f05b7821b2a	D_0__Bacteria; D_1__Proteobacteria; D_2__Alphaproteobacteria; D_3__Rickettsiales; D_4__Mitochondria
ASV_1377	5f79711c394433bf6164721e7b17934e	D_0__Bacteria; D_1__Firmicutes; D_2__Clostridia; D_3__Clostridiales; D_4__Ruminococcaceae
ASV_1378	9d6972b042a8555819d8a26293273e59	D_0__Bacteria; D_1__Firmicutes; D_2__Clostridia; D_3__Clostridiales; D_4__Ruminococcaceae
ASV_1379	7c92920a114132c274bb87d3cc062710	D_0__Bacteria; D_1__Firmicutes; D_2__Clostridia; D_3__Clostridiales; D_4__Lachnospiraceae; D_5__Tyzzerella 3
ASV_1380	403d6e2f0344ba0e90a7d4c586ffdbf2	D_0__Bacteria; D_1__Firmicutes; D_2__Bacilli; D_3__Lactobacillales; D_4__Streptococcaceae; D_5__Streptococcus
ASV_1381	4c6aa21a5146899a6bf4992fed0af177	D_0__Bacteria; D_1__Actinobacteria; D_2__Actinobacteria; D_3__Micrococcales; D_4__Micrococcaceae
ASV_1382	a2f85356aa90c8f53e275838c430fd60	D_0__Bacteria; D_1__Firmicutes; D_2__Erysipelotrichia; D_3__Erysipelotrichales; D_4__Erysipelotrichaceae; D_5__Candidatus Stoquefichus
ASV_1383	322056ca010158de673e8f946bd341bc	D_0__Bacteria; D_1__Firmicutes; D_2__Clostridia; D_3__Clostridiales; D_4__Christensenellaceae; D_5__Christensenellaceae R-7 group
ASV_1384	7981e8c2d20e439d755f699cdd8695d5	D_0__Bacteria; D_1__Firmicutes; D_2__Clostridia; D_3__Clostridiales; D_4__Ruminococcaceae
ASV_1385	05099cd8bc55dd8fe07ae55a98900c69	D_0__Bacteria; D_1__Firmicutes; D_2__Clostridia; D_3__Clostridiales; D_4__Lachnospiraceae; D_5__[Eubacterium] xylanophilum group
ASV_1386	5474c7f2db957c4577354e5876a0f649	D_0__Bacteria; D_1__Proteobacteria; D_2__Gammaproteobacteria; D_3__Betaproteobacteriales; D_4__Burkholderiaceae; D_5__Parasutterella
ASV_1387	3289c5406685797e63c52afcddda2f60	D_0__Bacteria; D_1__Bacteroidetes; D_2__Bacteroidia; D_3__Flavobacteriales; D_4__Flavobacteriaceae; D_5__uncultured; D_6__gut metagenome
ASV_1388	2c9c80385a43cf27e9e7a6c975fdb821	D_0__Bacteria; D_1__Firmicutes; D_2__Clostridia; D_3__Clostridiales; D_4__Lachnospiraceae; D_5__Lachnospiraceae ND3007 group; D_6__uncultured Clostridiales bacterium
ASV_1389	99fd7817af22b31c64ba05da0f661bad	D_0__Bacteria; D_1__Firmicutes; D_2__Clostridia; D_3__Clostridiales; D_4__Lachnospiraceae; D_5__Roseburia; D_6__gut metagenome
ASV_1390	147f7d72f170a10e43a0facf67d0cb7e	D_0__Bacteria; D_1__Firmicutes; D_2__Clostridia; D_3__Clostridiales; D_4__Lachnospiraceae
ASV_1391	1449211ca09aac97dbaefce36389ad5b	D_0__Bacteria; D_1__Firmicutes; D_2__Clostridia; D_3__Clostridiales; D_4__Ruminococcaceae; D_5__Ruminococcaceae UCG-010
ASV_1392	c8eca9718f05f48b1ab8dfc6cf005be2	D_0__Bacteria; D_1__Firmicutes; D_2__Clostridia; D_3__Clostridiales; D_4__Lachnospiraceae; D_5__Marvinbryantia
ASV_1393	a541fedbca3bc34c5dfa4dc13f324703	D_0__Bacteria; D_1__Actinobacteria; D_2__Coriobacteriia; D_3__Coriobacteriales; D_4__Atopobiaceae; D_5__uncultured; D_6__uncultured bacterium
ASV_1394	00787fa12bbd59c53ced0349492d7dc5	D_0__Bacteria; D_1__Firmicutes; D_2__Clostridia; D_3__Clostridiales; D_4__Christensenellaceae; D_5__Christensenellaceae R-7 group
ASV_1395	b3722dcee5e1a4a1981f2d457e8f008b	D_0__Bacteria; D_1__Firmicutes; D_2__Clostridia; D_3__Clostridiales; D_4__Ruminococcaceae; D_5__Fournierella; D_6__uncultured bacterium
ASV_1396	99e0f9cf2106f4cd76de4ea8005a1abe	D_0__Bacteria; D_1__Firmicutes; D_2__Clostridia; D_3__Clostridiales; D_4__Lachnospiraceae
ASV_1397	91476a579ee4a49b12ab47f8da543ca8	D_0__Bacteria; D_1__Firmicutes; D_2__Clostridia; D_3__Clostridiales; D_4__Lachnospiraceae
ASV_1398	26afef079ce58f827c256116998ed413	D_0__Bacteria; D_1__Bacteroidetes; D_2__Bacteroidia; D_3__Bacteroidales; D_4__Rikenellaceae; D_5__Alistipes
ASV_1399	567512eefa4502293290a02de0b76572	D_0__Bacteria; D_1__Firmicutes; D_2__Clostridia; D_3__Clostridiales; D_4__Family XIII
ASV_1400	a4b0120db29391244992deecb30ec7da	D_0__Bacteria; D_1__Firmicutes; D_2__Clostridia; D_3__Clostridiales; D_4__Lachnospiraceae; D_5__Anaerostipes
ASV_1401	44ad27100395969c09612778cc6868f4	D_0__Bacteria; D_1__Proteobacteria; D_2__Gammaproteobacteria; D_3__Betaproteobacteriales; D_4__Burkholderiaceae; D_5__Sutterella; D_6__Burkholderia sp. K4410.MGS-135
ASV_1402	81403e98ddbec7fd219abfdd4bda2da9	D_0__Bacteria; D_1__Firmicutes; D_2__Clostridia; D_3__Clostridiales; D_4__Lachnospiraceae
ASV_1403	c1086d488e0be5b934b81c11d29dd5ef	D_0__Bacteria; D_1__Actinobacteria; D_2__Coriobacteriia; D_3__Coriobacteriales; D_4__Coriobacteriaceae; D_5__Enorma; D_6__Enorma massiliensis phI
ASV_1404	93cd93c3890dc1be97a1c5d59bfac833	D_0__Bacteria; D_1__Firmicutes; D_2__Clostridia; D_3__Clostridiales; D_4__Lachnospiraceae; D_5__Coprococcus 2
ASV_1405	7e602c7df2267c8a23d8471336682edc	D_0__Bacteria; D_1__Firmicutes; D_2__Clostridia; D_3__Clostridiales; D_4__Lachnospiraceae
ASV_1406	e4680e43829bfd7a9bd6bed567fc0dec	D_0__Bacteria; D_1__Tenericutes; D_2__Mollicutes; D_3__Mollicutes RF39
ASV_1407	18f038ffcaf8125d25fd4e972d8edf59	D_0__Bacteria; D_1__Firmicutes; D_2__Clostridia; D_3__Clostridiales; D_4__Ruminococcaceae
ASV_1408	c21ae372c93f50584f065d99c4a003d9	D_0__Bacteria
ASV_1409	742b6117d26fcdf7678372767a776707	D_0__Bacteria; D_1__Firmicutes; D_2__Clostridia; D_3__Clostridiales; D_4__Ruminococcaceae
ASV_1410	76de6b6922b0b86e66cc537ae5666b78	D_0__Bacteria; D_1__Firmicutes; D_2__Clostridia; D_3__Clostridiales; D_4__Ruminococcaceae; D_5__Faecalibacterium
ASV_1411	d6451fcbef6e8abfd26f836c9c37725c	D_0__Bacteria; D_1__Firmicutes; D_2__Clostridia; D_3__Clostridiales; D_4__Ruminococcaceae; D_5__[Eubacterium] coprostanoligenes group
ASV_1412	7c1a57d3a19c82b4a32615a4c0354fa2	D_0__Bacteria; D_1__Firmicutes; D_2__Clostridia; D_3__Clostridiales; D_4__Lachnospiraceae; D_5__GCA-900066575
ASV_1413	eb04e10ba87a541fb332071fda8e39db	D_0__Bacteria; D_1__Firmicutes; D_2__Clostridia; D_3__Clostridiales; D_4__Lachnospiraceae; D_5__Lachnospiraceae UCG-004
ASV_1414	81cdac756bebb0413c89497f5ffaa1e1	D_0__Bacteria; D_1__Firmicutes; D_2__Clostridia; D_3__Clostridiales; D_4__Lachnospiraceae
ASV_1415	d3251ebd271ff3239ec1232bd43cd7d3	D_0__Bacteria; D_1__Proteobacteria; D_2__Gammaproteobacteria; D_3__Betaproteobacteriales; D_4__Burkholderiaceae; D_5__Sutterella; D_6__Burkholderia sp. K4410.MGS-135
ASV_1416	964e35b26ee534b2bb27def93033e6fe	D_0__Bacteria; D_1__Firmicutes; D_2__Clostridia; D_3__Clostridiales; D_4__Lachnospiraceae
ASV_1417	0bc69b81267789ae7d096b34f3797da2	D_0__Bacteria; D_1__Firmicutes; D_2__Clostridia; D_3__Clostridiales; D_4__Family XIII; D_5__Family XIII AD3011 group; D_6__uncultured Eubacterium sp.
ASV_1418	4637be7b7b499836781a57eadc95a701	D_0__Bacteria; D_1__Firmicutes; D_2__Clostridia; D_3__Clostridiales; D_4__Family XIII
ASV_1419	219fde96cac097617dbf7a29feeb3528	D_0__Bacteria; D_1__Firmicutes; D_2__Clostridia; D_3__Clostridiales; D_4__Lachnospiraceae; D_5__Lachnospiraceae UCG-008; D_6__Ruminococcus sp. CE2
ASV_1420	b4bc91e79985973d38a75f1ca852e799	D_0__Bacteria; D_1__Firmicutes; D_2__Clostridia; D_3__Clostridiales; D_4__Lachnospiraceae
ASV_1421	9aeaf3581090d6628252953e9d5e6974	D_0__Bacteria; D_1__Firmicutes; D_2__Erysipelotrichia; D_3__Erysipelotrichales; D_4__Erysipelotrichaceae
ASV_1422	d1283bf9ce98555a2a8ba1281b70b719	D_0__Bacteria; D_1__Bacteroidetes; D_2__Bacteroidia; D_3__Bacteroidales; D_4__Barnesiellaceae; D_5__Coprobacter
ASV_1423	f2dc00002fd143388a3defd5436a394e	D_0__Bacteria; D_1__Firmicutes; D_2__Clostridia; D_3__Clostridiales; D_4__Lachnospiraceae; D_5__Dorea
ASV_1424	7106c6bd1723770ba20a1e43d9ee22ea	D_0__Bacteria; D_1__Firmicutes; D_2__Clostridia; D_3__Clostridiales; D_4__Lachnospiraceae
ASV_1425	c16b5a8bea43558933d8942d11d77537	D_0__Bacteria; D_1__Actinobacteria; D_2__Coriobacteriia; D_3__Coriobacteriales; D_4__Coriobacteriaceae; D_5__Collinsella; D_6__Collinsella massiliensis
ASV_1426	6a1cb5acb188346fff467c19b0cd7079	D_0__Bacteria; D_1__Bacteroidetes; D_2__Bacteroidia; D_3__Bacteroidales; D_4__Bacteroidaceae; D_5__Bacteroides; D_6__Bacteroides stercoris ATCC 43183
ASV_1427	1b086765a643e546b92675ec7d962560	D_0__Bacteria; D_1__Actinobacteria; D_2__Coriobacteriia; D_3__Coriobacteriales; D_4__Eggerthellaceae; D_5__uncultured; D_6__uncultured bacterium
ASV_1428	68817793f9d3102b20731b4490827574	D_0__Bacteria; D_1__Firmicutes; D_2__Clostridia; D_3__Clostridiales; D_4__Lachnospiraceae; D_5__Lachnospiraceae UCG-004
ASV_1429	eae2a0e50f09597e74cf37727765389b	D_0__Bacteria; D_1__Bacteroidetes; D_2__Bacteroidia; D_3__Bacteroidales; D_4__Rikenellaceae; D_5__Alistipes; D_6__Faecalibacterium prausnitzii
ASV_1430	e6fdec66b34b0024764939e9eeef4a1e	D_0__Bacteria; D_1__Firmicutes; D_2__Erysipelotrichia; D_3__Erysipelotrichales; D_4__Erysipelotrichaceae; D_5__Solobacterium
ASV_1431	209f0900c48236d5178de4d0e18e3085	D_0__Bacteria; D_1__Firmicutes; D_2__Clostridia; D_3__Clostridiales; D_4__Ruminococcaceae; D_5__DTU089
ASV_1432	5e68b3c044a43366db140064b1d6c007	D_0__Bacteria; D_1__Firmicutes; D_2__Clostridia; D_3__Clostridiales; D_4__Lachnospiraceae
ASV_1433	c0c984cb06030c84ddcb2ca32ce812af	D_0__Bacteria; D_1__Firmicutes; D_2__Clostridia; D_3__Clostridiales; D_4__Christensenellaceae; D_5__Christensenellaceae R-7 group
ASV_1434	1d7d8999c06effb3b7adeb5e21e13fbf	D_0__Bacteria; D_1__Firmicutes; D_2__Clostridia; D_3__Clostridiales; D_4__Christensenellaceae; D_5__Christensenellaceae R-7 group
ASV_1435	338f15ed9316ef01441405d354124fed	D_0__Bacteria; D_1__Firmicutes; D_2__Clostridia; D_3__Clostridiales; D_4__Lachnospiraceae; D_5__Blautia
ASV_1436	ad27d99012ba8a85a236ce1717c20601	D_0__Bacteria; D_1__Bacteroidetes; D_2__Bacteroidia; D_3__Bacteroidales; D_4__Barnesiellaceae; D_5__uncultured; D_6__gut metagenome
ASV_1437	c5fe45131c2f787a7c197599c352cebf	D_0__Bacteria; D_1__Firmicutes; D_2__Clostridia; D_3__Clostridiales; D_4__Lachnospiraceae; D_5__Coprococcus 1; D_6__uncultured organism
ASV_1438	83a548dc31fc98246ab7453846a81973	D_0__Bacteria; D_1__Firmicutes; D_2__Clostridia; D_3__Clostridiales; D_4__Ruminococcaceae; D_5__Ruminococcaceae UCG-010
ASV_1439	ea9f209c6f3b849bf1e0a196d0ce9b99	D_0__Bacteria; D_1__Firmicutes; D_2__Clostridia; D_3__Clostridiales; D_4__Lachnospiraceae; D_5__Agathobacter
ASV_1440	3ad3ff3e77b74669ccef7ea8d83d8db6	D_0__Bacteria; D_1__Firmicutes; D_2__Clostridia; D_3__Clostridiales; D_4__Ruminococcaceae
ASV_1441	fe256694151038604645a4ef7ce25db2	D_0__Bacteria; D_1__Firmicutes; D_2__Clostridia; D_3__Clostridiales; D_4__Ruminococcaceae; D_5__Anaerotruncus
ASV_1442	0f669d507d3adef7a02e3003585ecc4d	D_0__Bacteria; D_1__Firmicutes; D_2__Clostridia; D_3__Clostridiales; D_4__Lachnospiraceae; D_5__Blautia; D_6__Ruminococcus sp. 5_1_39BFAA
ASV_1443	7603684e657d8069a6af0a828e50e6b4	D_0__Bacteria; D_1__Actinobacteria; D_2__Coriobacteriia; D_3__Coriobacteriales; D_4__Atopobiaceae; D_5__uncultured; D_6__uncultured bacterium
ASV_1444	4019c24f8d0dc85e0dfce38f6edfdfe6	D_0__Bacteria; D_1__Firmicutes; D_2__Clostridia; D_3__Clostridiales; D_4__Lachnospiraceae; D_5__Eisenbergiella
ASV_1445	61d32644f6935737a173fbbcc84fce9e	D_0__Bacteria; D_1__Firmicutes; D_2__Erysipelotrichia; D_3__Erysipelotrichales; D_4__Erysipelotrichaceae
ASV_1446	52716ddbadec1f3219c06cfd11f0df70	D_0__Bacteria; D_1__Proteobacteria; D_2__Gammaproteobacteria; D_3__Pasteurellales; D_4__Pasteurellaceae; D_5__Haemophilus
ASV_1447	5707767a69037af75370be9fc650a8bc	D_0__Bacteria; D_1__Firmicutes; D_2__Clostridia; D_3__Clostridiales; D_4__Lachnospiraceae; D_5__Blautia
ASV_1448	6b765d9abe10af44d91287013376c5f9	D_0__Bacteria; D_1__Firmicutes; D_2__Clostridia; D_3__Clostridiales; D_4__Ruminococcaceae; D_5__Ruminococcaceae UCG-014
ASV_1449	a42086c0adb2a460d4277325137231c9	D_0__Bacteria; D_1__Firmicutes; D_2__Clostridia; D_3__Clostridiales; D_4__Lachnospiraceae; D_5__Blautia; D_6__Blautia sp. Marseille-P3387
ASV_1450	72700739b7282ff53ffab8d4d5912c47	D_0__Bacteria; D_1__Firmicutes; D_2__Clostridia; D_3__Clostridiales; D_4__Lachnospiraceae; D_5__uncultured; D_6__uncultured Eubacterium sp.
ASV_1451	24980faff031d3c8563d55ca9ffb0b9c	D_0__Bacteria; D_1__Firmicutes; D_2__Clostridia; D_3__Clostridiales; D_4__Lachnospiraceae; D_5__Lachnospira
ASV_1452	6c10206a9e4d04e6bd4d8c1dc82dff8d	D_0__Bacteria; D_1__Firmicutes; D_2__Clostridia; D_3__Clostridiales; D_4__Peptostreptococcaceae; D_5__Romboutsia
ASV_1453	535827ba179168cfb74bdbefeccb896e	D_0__Bacteria; D_1__Firmicutes; D_2__Clostridia; D_3__Clostridiales; D_4__Ruminococcaceae; D_5__Ruminiclostridium 9; D_6__Colidextribacter massiliensis
ASV_1454	a55bb6463a569c1bac909a566f6dad22	D_0__Bacteria; D_1__Firmicutes; D_2__Clostridia; D_3__Clostridiales; D_4__Lachnospiraceae; D_5__Lachnospiraceae ND3007 group
ASV_1455	62716f0bc3505fd54e8022733b4f7483	D_0__Bacteria; D_1__Firmicutes; D_2__Negativicutes; D_3__Selenomonadales; D_4__Veillonellaceae; D_5__Veillonella
ASV_1456	7150d040cfdca47a07f2f9d49415482f	D_0__Bacteria; D_1__Proteobacteria; D_2__Deltaproteobacteria; D_3__Desulfovibrionales; D_4__Desulfovibrionaceae; D_5__Desulfovibrio
ASV_1457	256e2a4200e3e9bd3109ccb33b5f683e	D_0__Bacteria; D_1__Firmicutes; D_2__Clostridia; D_3__Clostridiales; D_4__Christensenellaceae; D_5__Christensenellaceae R-7 group
ASV_1458	f00b71749b17a2545869de092ad14f4f	D_0__Bacteria; D_1__Firmicutes; D_2__Clostridia; D_3__Clostridiales; D_4__Christensenellaceae; D_5__Christensenellaceae R-7 group
ASV_1459	b14e457216ef13f04ffd0201b02cece2	D_0__Bacteria; D_1__Firmicutes; D_2__Clostridia; D_3__Clostridiales
ASV_1460	b1281025568798da69313510e98b377a	D_0__Bacteria; D_1__Firmicutes; D_2__Clostridia; D_3__Clostridiales; D_4__Ruminococcaceae; D_5__Faecalibacterium
ASV_1461	28ed5b2f49356f49bede210bd07ce4e8	D_0__Bacteria; D_1__Firmicutes; D_2__Clostridia; D_3__Clostridiales; D_4__Lachnospiraceae; D_5__uncultured; D_6__uncultured Eubacterium sp.
ASV_1462	dc634b1fb620ed36ba79d2292ab2adb9	D_0__Bacteria; D_1__Bacteroidetes; D_2__Bacteroidia; D_3__Bacteroidales; D_4__Barnesiellaceae; D_5__Coprobacter
ASV_1463	6b6b4e7cf774f70f01d7814fe8c4e28f	D_0__Bacteria; D_1__Bacteroidetes; D_2__Bacteroidia; D_3__Bacteroidales; D_4__Rikenellaceae; D_5__Alistipes
ASV_1464	3f08c149aad2654a3407f85e9ce992f1	D_0__Bacteria; D_1__Actinobacteria; D_2__Actinobacteria; D_3__Actinomycetales; D_4__Actinomycetaceae; D_5__Actinomyces
ASV_1465	8fbc4dd734f576863305ff02763e215c	D_0__Bacteria; D_1__Firmicutes; D_2__Clostridia; D_3__Clostridiales; D_4__Lachnospiraceae
ASV_1466	9d474a0877d130dda12fe54bd85dc7f4	D_0__Bacteria; D_1__Firmicutes; D_2__Clostridia; D_3__Clostridiales; D_4__Ruminococcaceae
ASV_1467	30df1fd508862a91e75de02cb456c15c	D_0__Bacteria; D_1__Firmicutes; D_2__Clostridia; D_3__Clostridiales; D_4__Ruminococcaceae; D_5__Ruminococcaceae UCG-005
ASV_1468	6fb9f8842acc6806263a15d7029898a5	D_0__Bacteria; D_1__Firmicutes; D_2__Clostridia; D_3__Clostridiales; D_4__Ruminococcaceae; D_5__Ruminiclostridium 6; D_6__gut metagenome
ASV_1469	656cb6a1d7ba9a8ecbf583ca8dcce902	D_0__Bacteria; D_1__Bacteroidetes; D_2__Bacteroidia; D_3__Bacteroidales; D_4__Prevotellaceae; D_5__Paraprevotella
ASV_1470	47c25a8d7e376de57569c738821d91ce	D_0__Bacteria; D_1__Firmicutes; D_2__Clostridia; D_3__Clostridiales; D_4__Lachnospiraceae; D_5__Lachnospiraceae UCG-004
ASV_1471	829d0998c7a5e406b9d5845f35a604de	D_0__Bacteria; D_1__Firmicutes; D_2__Clostridia; D_3__Clostridiales; D_4__Ruminococcaceae; D_5__Ruminococcus 1
ASV_1472	83afb78f39dcf4ead77e391f0c3dab21	D_0__Bacteria; D_1__Firmicutes; D_2__Bacilli; D_3__Lactobacillales; D_4__Streptococcaceae; D_5__Lactococcus
ASV_1473	acc62fd474f859773f0f23e1d97e3465	D_0__Bacteria; D_1__Actinobacteria; D_2__Coriobacteriia; D_3__Coriobacteriales; D_4__Coriobacteriaceae; D_5__Collinsella
ASV_1474	5ffe176746b42549dd51c00ee7d5bcb5	D_0__Bacteria; D_1__Firmicutes; D_2__Clostridia; D_3__Clostridiales; D_4__Ruminococcaceae; D_5__Ruminococcaceae UCG-014
ASV_1475	d9ab594dea43a9e32532860ff624449c	D_0__Bacteria; D_1__Bacteroidetes; D_2__Bacteroidia; D_3__Bacteroidales; D_4__Bacteroidaceae; D_5__Bacteroides
ASV_1476	31627c120729a44ea93719be1c363b53	D_0__Bacteria; D_1__Firmicutes; D_2__Clostridia; D_3__Clostridiales; D_4__Ruminococcaceae; D_5__[Eubacterium] coprostanoligenes group
ASV_1477	793d9fb24abb7b8cfd1c85380c3a72e0	D_0__Bacteria; D_1__Firmicutes; D_2__Clostridia; D_3__Clostridiales; D_4__Christensenellaceae; D_5__Christensenellaceae R-7 group
ASV_1478	9c2058ddd379b8f773b94b9d752e33d8	D_0__Bacteria; D_1__Firmicutes; D_2__Clostridia; D_3__Clostridiales; D_4__Family XIII
ASV_1479	16f3ea6ace112cd4f7bd2505a2bbd131	D_0__Bacteria; D_1__Firmicutes; D_2__Clostridia; D_3__Clostridiales; D_4__Family XIII; D_5__Family XIII AD3011 group; D_6__uncultured organism
ASV_1480	e6f432afe8357f2c48f2cdd8ec685bfd	D_0__Bacteria; D_1__Firmicutes; D_2__Clostridia; D_3__Clostridiales; D_4__Lachnospiraceae
ASV_1481	200d4693827c1b23f58ccdfce73ec46b	D_0__Bacteria; D_1__Firmicutes; D_2__Erysipelotrichia; D_3__Erysipelotrichales; D_4__Erysipelotrichaceae; D_5__uncultured; D_6__Clostridiales bacterium 60-7e
ASV_1482	9f8784ae8fd4877bea4d8165d49927a4	D_0__Bacteria; D_1__Firmicutes; D_2__Clostridia; D_3__Clostridiales; D_4__Christensenellaceae; D_5__Christensenellaceae R-7 group
ASV_1483	3bd65721425254d158022c40897b6b3d	D_0__Bacteria; D_1__Actinobacteria; D_2__Coriobacteriia; D_3__Coriobacteriales; D_4__Coriobacteriales Incertae Sedis; D_5__Raoultibacter; D_6__Raoultibacter timonensis
ASV_1484	a3976c683b88bef42eba18d3b542571b	D_0__Bacteria; D_1__Firmicutes; D_2__Bacilli; D_3__Lactobacillales; D_4__Streptococcaceae; D_5__Streptococcus
ASV_1485	fed9b61b0d29ed0eca027e32f56e7aa9	D_0__Bacteria; D_1__Firmicutes; D_2__Clostridia; D_3__Clostridiales; D_4__Christensenellaceae; D_5__Christensenellaceae R-7 group; D_6__bacterium YE57
ASV_1486	3797c93c129836b696aacf8eac648102	D_0__Bacteria; D_1__Proteobacteria; D_2__Deltaproteobacteria; D_3__Desulfovibrionales; D_4__Desulfovibrionaceae; D_5__Bilophila
ASV_1487	da6b31cc2c11cf87e4eec8a8491b2081	D_0__Bacteria; D_1__Firmicutes; D_2__Clostridia; D_3__Clostridiales; D_4__Ruminococcaceae
ASV_1488	e6be37ed233d9c3e707520c37e74b818	D_0__Bacteria; D_1__Firmicutes; D_2__Negativicutes; D_3__Selenomonadales; D_4__Veillonellaceae; D_5__Veillonella
ASV_1489	6a27c92dbcb36480c695147792060dba	D_0__Bacteria; D_1__Firmicutes; D_2__Clostridia; D_3__Clostridiales; D_4__Lachnospiraceae; D_5__uncultured; D_6__uncultured bacterium adhufec382
ASV_1490	207057a2a65dcabae6fc057b918f8d01	D_0__Bacteria; D_1__Firmicutes; D_2__Clostridia; D_3__Clostridiales; D_4__Ruminococcaceae; D_5__uncultured; D_6__human gut metagenome
ASV_1491	6b9f0829c11f36c186f5af9dc5ff2baf	D_0__Bacteria
ASV_1492	116a1be7a01918976496c797f11bac35	D_0__Bacteria; D_1__Firmicutes; D_2__Erysipelotrichia; D_3__Erysipelotrichales; D_4__Erysipelotrichaceae
ASV_1493	f7449a0707e0460e26dd6c7b2795a386	D_0__Bacteria; D_1__Bacteroidetes; D_2__Bacteroidia; D_3__Bacteroidales; D_4__Marinifilaceae; D_5__Butyricimonas
ASV_1494	bda2460daeddbd29d946cd8b7d2789dd	D_0__Bacteria; D_1__Firmicutes; D_2__Clostridia; D_3__Clostridiales; D_4__Lachnospiraceae; D_5__Lachnospiraceae UCG-001
ASV_1495	7b0a744e3c56a2755064c3385ecc892e	D_0__Bacteria; D_1__Firmicutes; D_2__Clostridia; D_3__Clostridiales; D_4__Peptostreptococcaceae
ASV_1496	0aef9522f36d2d1c704aeac584cf4de0	D_0__Bacteria; D_1__Firmicutes; D_2__Erysipelotrichia; D_3__Erysipelotrichales; D_4__Erysipelotrichaceae; D_5__Catenibacterium
ASV_1497	5c3a7fb10321273fddc04eef3b3686ad	D_0__Bacteria; D_1__Firmicutes; D_2__Clostridia; D_3__Clostridiales; D_4__Lachnospiraceae
ASV_1498	ccf6bcb14ecf233390b7fa6ca135c71a	D_0__Bacteria; D_1__Firmicutes; D_2__Clostridia; D_3__Clostridiales; D_4__Ruminococcaceae
ASV_1499	a8f6e640eec6eee9f2b3cec94adf934d	D_0__Bacteria; D_1__Firmicutes; D_2__Clostridia; D_3__Clostridiales; D_4__Peptococcaceae; D_5__uncultured; D_6__uncultured soil bacterium
ASV_1500	fba6da5ae2072329c27e3d4766214834	D_0__Bacteria; D_1__Bacteroidetes; D_2__Bacteroidia; D_3__Bacteroidales; D_4__Prevotellaceae
ASV_1501	4a394132010ed7d0364cf8e17ec54517	D_0__Bacteria; D_1__Firmicutes; D_2__Clostridia; D_3__Clostridiales; D_4__Ruminococcaceae
ASV_1502	b2f3dea9ca1b3227e0cc6ac6b087f6c9	D_0__Bacteria; D_1__Firmicutes; D_2__Clostridia; D_3__Clostridiales; D_4__Lachnospiraceae
ASV_1503	ff25ed4021a2c0b67b8e00dd228d38ad	D_0__Bacteria; D_1__Firmicutes; D_2__Clostridia; D_3__Clostridiales; D_4__Ruminococcaceae; D_5__Ruminococcaceae UCG-005
ASV_1504	8763ef04cff6934392f028383e55bd44	D_0__Bacteria; D_1__Bacteroidetes; D_2__Bacteroidia; D_3__Bacteroidales; D_4__Rikenellaceae; D_5__Alistipes
ASV_1505	4f44f58266b899fdafcb8cdaf533eafa	D_0__Bacteria; D_1__Firmicutes; D_2__Clostridia; D_3__Clostridiales; D_4__Lachnospiraceae
ASV_1506	62464afdcb61e75a4d2e26c81b352738	D_0__Bacteria; D_1__Firmicutes; D_2__Clostridia; D_3__Clostridiales; D_4__Lachnospiraceae
ASV_1507	20fdadded8940ff452ed7052822b02e8	D_0__Bacteria; D_1__Proteobacteria; D_2__Deltaproteobacteria; D_3__Desulfovibrionales; D_4__Desulfovibrionaceae; D_5__Bilophila
ASV_1508	a060fa8ea1c7b1511ab80713cd912dbe	D_0__Bacteria; D_1__Firmicutes; D_2__Clostridia; D_3__Clostridiales; D_4__Lachnospiraceae
ASV_1509	72fcfb08d168b9d71c13a9e5022237c0	D_0__Bacteria; D_1__Firmicutes; D_2__Clostridia; D_3__Clostridiales; D_4__Christensenellaceae; D_5__Christensenellaceae R-7 group
ASV_1510	5600f2684bce0d1694b6eb59283e481c	D_0__Bacteria; D_1__Firmicutes; D_2__Clostridia; D_3__Clostridiales; D_4__Family XIII
ASV_1511	985d62a3c23b33f9e666fe9627eb3176	D_0__Bacteria; D_1__Firmicutes; D_2__Erysipelotrichia; D_3__Erysipelotrichales; D_4__Erysipelotrichaceae
ASV_1512	c23c58ac8ea926c99719d365ef70fe5a	D_0__Bacteria; D_1__Firmicutes; D_2__Clostridia; D_3__Clostridiales; D_4__Lachnospiraceae; D_5__[Eubacterium] ventriosum group
ASV_1513	c7ce25ecb4dbdf7b72f2d575f56997fa	D_0__Bacteria; D_1__Firmicutes; D_2__Clostridia; D_3__Clostridiales; D_4__Ruminococcaceae; D_5__Negativibacillus; D_6__uncultured bacterium
ASV_1514	4988ac99fd5bd07a44324b104386b666	D_0__Bacteria; D_1__Firmicutes; D_2__Clostridia; D_3__Clostridiales; D_4__Lachnospiraceae; D_5__Lachnoclostridium; D_6__uncultured Firmicutes bacterium
ASV_1515	9d8fe7b78073cacd4785945e24102e2d	D_0__Bacteria; D_1__Proteobacteria; D_2__Gammaproteobacteria; D_3__Enterobacteriales; D_4__Enterobacteriaceae
ASV_1516	4eff5a5fb32f5056cd52ae75a26a6e35	D_0__Bacteria; D_1__Firmicutes; D_2__Clostridia; D_3__Clostridiales; D_4__Lachnospiraceae; D_5__Blautia
ASV_1517	3c4c3e902bcab1a5be2577e6b34d4dd9	D_0__Bacteria; D_1__Firmicutes; D_2__Clostridia; D_3__Clostridiales; D_4__Christensenellaceae; D_5__Christensenellaceae R-7 group
ASV_1518	64c3c42ba2aa486f3cd68372123c6288	D_0__Bacteria; D_1__Firmicutes; D_2__Clostridia; D_3__Clostridiales; D_4__Lachnospiraceae; D_5__Lachnospiraceae UCG-004
ASV_1519	6e2bcef24b9921486c4663d68d590f05	D_0__Bacteria; D_1__Firmicutes; D_2__Clostridia; D_3__Clostridiales; D_4__Lachnospiraceae; D_5__Tyzzerella
ASV_1520	2821c5c7c39479602e098956fd74d46b	D_0__Bacteria; D_1__Firmicutes; D_2__Clostridia; D_3__Clostridiales; D_4__Lachnospiraceae; D_5__Lachnospiraceae UCG-004
ASV_1521	5884826fd9c8f2dbe3a9db90b9fdd062	D_0__Bacteria; D_1__Firmicutes; D_2__Clostridia; D_3__Clostridiales; D_4__Lachnospiraceae; D_5__Blautia
ASV_1522	b850a1af3ac7aad27971b5f3848cc2b4	D_0__Bacteria; D_1__Proteobacteria; D_2__Gammaproteobacteria; D_3__Enterobacteriales; D_4__Enterobacteriaceae
ASV_1523	c85a469d361385f6d80a1a069360e8e2	D_0__Bacteria; D_1__Firmicutes; D_2__Clostridia; D_3__Clostridiales; D_4__Ruminococcaceae; D_5__Butyricicoccus
ASV_1524	19526f7745b73acf9c2305a1807b6552	D_0__Bacteria; D_1__Actinobacteria; D_2__Coriobacteriia; D_3__Coriobacteriales; D_4__Eggerthellaceae; D_5__Gordonibacter; D_6__Eggerthella sp. YY7918
ASV_1525	1f039dc905f46d66f326fbe8d36697f0	D_0__Bacteria; D_1__Firmicutes; D_2__Clostridia; D_3__Clostridiales; D_4__Lachnospiraceae
ASV_1526	f75504d794f0a3031942df7402ac3e2d	D_0__Bacteria; D_1__Firmicutes; D_2__Clostridia; D_3__Clostridiales; D_4__Ruminococcaceae; D_5__Ruminiclostridium 9
ASV_1527	1473f5bd0140876031211449613c1c7f	D_0__Bacteria
ASV_1528	44081765f0c3deaa7c6d145db12c2f76	D_0__Bacteria; D_1__Firmicutes; D_2__Clostridia; D_3__Clostridiales; D_4__Lachnospiraceae
ASV_1529	027a171a24dedc1149613356b0a6b51f	D_0__Bacteria; D_1__Firmicutes; D_2__Clostridia; D_3__Clostridiales; D_4__Lachnospiraceae
ASV_1530	0b2e2a112f18757018624fc278e5acf7	D_0__Bacteria; D_1__Proteobacteria; D_2__Deltaproteobacteria; D_3__Desulfovibrionales; D_4__Desulfovibrionaceae; D_5__Desulfovibrio
ASV_1531	1513038b3f2cd2c6d754d4d8c4ba4246	D_0__Bacteria; D_1__Firmicutes; D_2__Clostridia; D_3__Clostridiales; D_4__Lachnospiraceae
ASV_1532	655ed77aa8be5a5cc2b6990472f03f99	D_0__Bacteria; D_1__Firmicutes; D_2__Erysipelotrichia; D_3__Erysipelotrichales; D_4__Erysipelotrichaceae; D_5__Catenibacterium
ASV_1533	5ddbb6a04264a68ecaff63ed7e331847	D_0__Bacteria; D_1__Bacteroidetes; D_2__Bacteroidia; D_3__Bacteroidales; D_4__Marinifilaceae; D_5__Butyricimonas
ASV_1534	add757b79b5b43e3fa98bf0ecd70943c	D_0__Bacteria; D_1__Firmicutes; D_2__Clostridia; D_3__Clostridiales; D_4__Lachnospiraceae; D_5__Tyzzerella
ASV_1535	e54a1dabb0b5ada6d81885f3d0b84b11	D_0__Bacteria; D_1__Firmicutes; D_2__Clostridia; D_3__Clostridiales; D_4__Family XIII
ASV_1536	7c9f488db1f26785f26c2d53f912191f	D_0__Bacteria; D_1__Firmicutes; D_2__Clostridia; D_3__Clostridiales; D_4__Family XIII
ASV_1537	e460b96a6c09c546e5f7977635b2c174	D_0__Bacteria; D_1__Bacteroidetes; D_2__Bacteroidia; D_3__Bacteroidales; D_4__Bacteroidaceae; D_5__Bacteroides
ASV_1538	46ca19081295ca3efdf300e08ce7631a	D_0__Bacteria; D_1__Firmicutes; D_2__Clostridia; D_3__Clostridiales; D_4__Lachnospiraceae
ASV_1539	48fa75566c7cd82cde95f65e7036426d	D_0__Bacteria; D_1__Firmicutes; D_2__Clostridia; D_3__Clostridiales; D_4__Lachnospiraceae
ASV_1540	69c6c256a0e28fa8865764f1768fc4b9	D_0__Bacteria; D_1__Firmicutes; D_2__Clostridia; D_3__Clostridiales; D_4__Ruminococcaceae; D_5__Ruminococcaceae UCG-010
ASV_1541	ea7fc299d4f26715b0e51bc2cd7e09d9	D_0__Bacteria; D_1__Firmicutes; D_2__Clostridia; D_3__Clostridiales; D_4__Christensenellaceae; D_5__Christensenellaceae R-7 group
ASV_1542	91f049eb9ebe472b172f065d47e61460	D_0__Bacteria; D_1__Firmicutes; D_2__Clostridia; D_3__Clostridiales; D_4__Lachnospiraceae; D_5__Lachnospiraceae ND3007 group
ASV_1543	a4c030b3476a90041b3eeb231e4f881f	D_0__Bacteria; D_1__Firmicutes; D_2__Clostridia; D_3__Clostridiales; D_4__Christensenellaceae; D_5__Christensenellaceae R-7 group
ASV_1544	2407ecec25b1fb5e35d901f0a08d5dda	D_0__Bacteria; D_1__Firmicutes; D_2__Clostridia; D_3__Clostridiales; D_4__Ruminococcaceae; D_5__Ruminiclostridium 5
ASV_1545	5322ed1bc3982e59a9024d88b883cd42	D_0__Bacteria; D_1__Firmicutes; D_2__Clostridia; D_3__Clostridiales; D_4__Ruminococcaceae
ASV_1546	e5d23de33d4d8a22131e1640147a7276	D_0__Bacteria; D_1__Tenericutes; D_2__Mollicutes; D_3__Mollicutes RF39
ASV_1547	43fb8b41697487272b6d7f154a1b6607	D_0__Bacteria; D_1__Firmicutes; D_2__Erysipelotrichia; D_3__Erysipelotrichales; D_4__Erysipelotrichaceae; D_5__Catenibacterium; D_6__uncultured bacterium
ASV_1548	c5cc5bf11e969e703b11b475fa842d94	D_0__Bacteria; D_1__Firmicutes; D_2__Clostridia; D_3__Clostridiales; D_4__Ruminococcaceae; D_5__Ruminococcaceae UCG-014; D_6__uncultured bacterium
ASV_1549	f028674239e693c9270b9875abe017d1	D_0__Bacteria; D_1__Firmicutes; D_2__Clostridia; D_3__Clostridiales; D_4__Peptococcaceae; D_5__Peptococcus; D_6__uncultured bacterium
ASV_1550	34b5e3d641744c5ec62f346daca3f865	D_0__Bacteria; D_1__Firmicutes; D_2__Clostridia; D_3__Clostridiales; D_4__Christensenellaceae; D_5__Christensenellaceae R-7 group
ASV_1551	f0e91e7e0c1946d2ee2969b72fbc9423	D_0__Bacteria; D_1__Firmicutes; D_2__Bacilli; D_3__Lactobacillales; D_4__Streptococcaceae; D_5__Streptococcus
ASV_1552	729033b243ad8f8f549f250346784611	D_0__Bacteria; D_1__Firmicutes; D_2__Bacilli; D_3__Lactobacillales
ASV_1553	567eed9a0aa81182d479e0c9c677e960	D_0__Bacteria; D_1__Firmicutes; D_2__Clostridia; D_3__Clostridiales; D_4__Lachnospiraceae; D_5__Marvinbryantia; D_6__Lachnospiraceae bacterium DJF_VR44
ASV_1554	9bc884fd3b7b6faa72858939ac0f4a0a	D_0__Bacteria; D_1__Firmicutes; D_2__Clostridia; D_3__Clostridiales; D_4__Lachnospiraceae; D_5__Blautia
ASV_1555	bd047486b09b620a1c98eb1e51bf10b4	D_0__Bacteria; D_1__Bacteroidetes; D_2__Bacteroidia; D_3__Bacteroidales; D_4__Prevotellaceae; D_5__Prevotellaceae NK3B31 group; D_6__uncultured bacterium
ASV_1556	31df3eb7cf4b17ac89557f162e6c2f35	D_0__Bacteria; D_1__Firmicutes; D_2__Clostridia; D_3__Clostridiales; D_4__Lachnospiraceae
ASV_1557	1a1a879518eb83a04a3418a59f3cef45	D_0__Bacteria; D_1__Firmicutes; D_2__Clostridia; D_3__Clostridiales; D_4__Ruminococcaceae; D_5__Faecalibacterium
ASV_1558	9a897e404379fd8ab64c363dfff29210	D_0__Bacteria; D_1__Firmicutes; D_2__Clostridia; D_3__Clostridiales; D_4__Lachnospiraceae; D_5__Lachnoclostridium
ASV_1559	18cc4caed37360083f6dffbbf175ffa3	D_0__Bacteria; D_1__Firmicutes; D_2__Clostridia; D_3__Clostridiales; D_4__Christensenellaceae; D_5__Christensenellaceae R-7 group
ASV_1560	9a21052afe2ea6d53b03422fdc7ff23d	D_0__Bacteria; D_1__Firmicutes; D_2__Clostridia; D_3__Clostridiales; D_4__Christensenellaceae; D_5__Christensenellaceae R-7 group; D_6__uncultured bacterium
ASV_1561	a3dfd98f750132b32a991a1894f25bfb	D_0__Bacteria; D_1__Firmicutes; D_2__Clostridia; D_3__Clostridiales; D_4__Lachnospiraceae
ASV_1562	d367fc6df16f50dec88f8f013c2b9ca1	D_0__Bacteria; D_1__Firmicutes; D_2__Clostridia; D_3__Clostridiales; D_4__Lachnospiraceae
ASV_1563	a10e3a745184ed8fb65927fc44d130e1	D_0__Bacteria; D_1__Firmicutes; D_2__Clostridia; D_3__Clostridiales; D_4__Lachnospiraceae
ASV_1564	f086624dbb9e0a02205b92fdb89f56b5	D_0__Bacteria; D_1__Firmicutes; D_2__Negativicutes; D_3__Selenomonadales; D_4__Acidaminococcaceae; D_5__Phascolarctobacterium
ASV_1565	d6919c0fa10e9a191eaf93c78767aae7	D_0__Bacteria; D_1__Firmicutes; D_2__Clostridia; D_3__Clostridiales; D_4__Ruminococcaceae
ASV_1566	bc01adaffb779563844724d93b887c1f	D_0__Bacteria; D_1__Firmicutes; D_2__Clostridia; D_3__Clostridiales; D_4__Ruminococcaceae
ASV_1567	c9a974161d4123c62950f2c70929b757	D_0__Bacteria; D_1__Actinobacteria; D_2__Actinobacteria; D_3__Bifidobacteriales; D_4__Bifidobacteriaceae; D_5__Bifidobacterium
ASV_1568	c32473c829ec555baef1eaf25a689e13	D_0__Bacteria; D_1__Firmicutes; D_2__Clostridia; D_3__Clostridiales
ASV_1569	257bbc8397d2c89e6b3b7a4c2dc27a6d	D_0__Bacteria; D_1__Proteobacteria; D_2__Deltaproteobacteria; D_3__Desulfovibrionales; D_4__Desulfovibrionaceae; D_5__Desulfovibrio
ASV_1570	d05b29a29d8b84c34f5c5cd8474295e6	D_0__Bacteria; D_1__Firmicutes; D_2__Clostridia; D_3__Clostridiales; D_4__Lachnospiraceae
ASV_1571	2fa7061b2004b8250cb5910193f8fcf4	D_0__Bacteria; D_1__Firmicutes; D_2__Clostridia; D_3__Clostridiales; D_4__Christensenellaceae; D_5__Christensenellaceae R-7 group
ASV_1572	98a72c5de08b52e96274ab277893da52	D_0__Bacteria; D_1__Bacteroidetes; D_2__Bacteroidia; D_3__Bacteroidales; D_4__Bacteroidaceae; D_5__Bacteroides
ASV_1573	0e326e40c81eaee630b47462d3f479b7	D_0__Bacteria; D_1__Firmicutes; D_2__Clostridia; D_3__Clostridiales; D_4__Ruminococcaceae
ASV_1574	b42da82fb9237f33ac65499b9e6e278f	D_0__Bacteria; D_1__Firmicutes; D_2__Clostridia; D_3__Clostridiales; D_4__Lachnospiraceae
ASV_1575	a182c68788203ca461e9b0a4d1471d04	D_0__Bacteria; D_1__Tenericutes; D_2__Mollicutes; D_3__Mollicutes RF39; D_4__uncultured bacterium; D_5__uncultured bacterium; D_6__uncultured bacterium
ASV_1576	79352eb29185310a2daac007c6febafd	D_0__Bacteria; D_1__Firmicutes; D_2__Clostridia; D_3__Clostridiales; D_4__Lachnospiraceae; D_5__Lachnospiraceae FCS020 group
ASV_1577	c46aacfe7e2f68332dc081d736e7af04	D_0__Bacteria; D_1__Firmicutes; D_2__Clostridia; D_3__Clostridiales; D_4__Lachnospiraceae; D_5__GCA-900066575
ASV_1578	0ec024f52c72a364f7b9230cecc5ff00	D_0__Bacteria; D_1__Firmicutes; D_2__Clostridia; D_3__Clostridiales; D_4__Lachnospiraceae; D_5__Blautia
ASV_1579	5cde7d25ec82ea69f19d1b7db5a300b1	D_0__Bacteria; D_1__Actinobacteria; D_2__Coriobacteriia; D_3__Coriobacteriales; D_4__Eggerthellaceae; D_5__Gordonibacter
ASV_1580	a00d2d8bdb94129d7d2e5f344f44eba1	D_0__Bacteria; D_1__Bacteroidetes; D_2__Bacteroidia; D_3__Bacteroidales; D_4__Prevotellaceae; D_5__uncultured
ASV_1581	3025f08d54bd07a7c75d1158e251961c	D_0__Bacteria; D_1__Firmicutes; D_2__Clostridia; D_3__Clostridiales; D_4__Lachnospiraceae; D_5__Blautia; D_6__uncultured bacterium adhufec35.25
ASV_1582	11cf49d53d9c9da8aa094e5628340fa5	D_0__Bacteria; D_1__Firmicutes; D_2__Clostridia; D_3__Clostridiales; D_4__Lachnospiraceae
ASV_1583	ef1741f29ebb4dadf45d52025106e2c8	D_0__Bacteria; D_1__Firmicutes; D_2__Clostridia; D_3__Clostridiales; D_4__Lachnospiraceae; D_5__Marvinbryantia
ASV_1584	931807cf1b75aa20caa6d509c698e712	D_0__Bacteria; D_1__Firmicutes; D_2__Clostridia; D_3__Clostridiales; D_4__Lachnospiraceae; D_5__Tyzzerella
ASV_1585	7765e9ad7a76fb234143aa1a75cd7447	D_0__Bacteria; D_1__Firmicutes; D_2__Clostridia; D_3__Clostridiales; D_4__Ruminococcaceae; D_5__Ruminiclostridium 9
ASV_1586	391c4a30ee17d112d500b112fc8883b8	D_0__Bacteria; D_1__Firmicutes; D_2__Clostridia; D_3__Clostridiales; D_4__Ruminococcaceae; D_5__Ruminococcaceae UCG-010
ASV_1587	a42947064062790e0495e3d729fa2d86	D_0__Bacteria; D_1__Firmicutes; D_2__Clostridia; D_3__Clostridiales; D_4__Lachnospiraceae
ASV_1588	1b6e749414c3cec88e7eb87ede2208c4	D_0__Bacteria; D_1__Firmicutes; D_2__Clostridia; D_3__Clostridiales; D_4__Ruminococcaceae; D_5__Butyricicoccus
ASV_1589	2eb0d411a5bd815af60cbe7ebc21f1e3	D_0__Bacteria; D_1__Firmicutes; D_2__Clostridia; D_3__Clostridiales; D_4__Ruminococcaceae; D_5__Ruminococcaceae UCG-005; D_6__metagenome
ASV_1590	1c8720e82718dbc5fdd289dec5ed5697	D_0__Bacteria; D_1__Firmicutes; D_2__Clostridia; D_3__Clostridiales; D_4__Lachnospiraceae
ASV_1591	b1f5c7683df2ac7619704d712e8a8362	D_0__Bacteria; D_1__Firmicutes; D_2__Clostridia; D_3__Clostridiales; D_4__Lachnospiraceae; D_5__Lachnospiraceae UCG-004
ASV_1592	504f3a19fd6cde61ea001e18fbad3655	D_0__Bacteria; D_1__Actinobacteria; D_2__Actinobacteria; D_3__Actinomycetales; D_4__Actinomycetaceae; D_5__Actinomyces
ASV_1593	91a25d91fcdd98afe514baaf42829ca0	D_0__Bacteria; D_1__Firmicutes; D_2__Clostridia; D_3__Clostridiales; D_4__Ruminococcaceae; D_5__Ruminococcaceae UCG-005; D_6__metagenome
ASV_1594	792d286290e8c137b13d75ad6afe69b9	D_0__Bacteria; D_1__Bacteroidetes; D_2__Bacteroidia; D_3__Bacteroidales; D_4__Rikenellaceae; D_5__Alistipes
ASV_1595	f9a9270c03b922021e27e651a631ff46	D_0__Bacteria; D_1__Firmicutes; D_2__Erysipelotrichia; D_3__Erysipelotrichales; D_4__Erysipelotrichaceae
ASV_1596	aef1918fe3b7fbae246e8bf756574908	D_0__Bacteria; D_1__Proteobacteria; D_2__Deltaproteobacteria; D_3__Desulfovibrionales; D_4__Desulfovibrionaceae; D_5__Desulfovibrio
ASV_1597	17cb4968da498e6b28a36583adeb72ef	D_0__Bacteria; D_1__Firmicutes; D_2__Clostridia; D_3__Clostridiales; D_4__Lachnospiraceae; D_5__uncultured; D_6__uncultured Eubacterium sp.
ASV_1598	2417377e075a599ec603094f344ae510	D_0__Bacteria; D_1__Bacteroidetes; D_2__Bacteroidia; D_3__Bacteroidales; D_4__Prevotellaceae; D_5__Alloprevotella
ASV_1599	d56a6174572931bc95f4b789a3b77dbd	D_0__Bacteria; D_1__Firmicutes; D_2__Clostridia; D_3__Clostridiales; D_4__Ruminococcaceae
ASV_1600	88058dd41ad428d701ea8469e42441a9	D_0__Bacteria; D_1__Proteobacteria; D_2__Deltaproteobacteria; D_3__Desulfovibrionales; D_4__Desulfovibrionaceae; D_5__Bilophila
ASV_1601	4ac65c2a5b907ad2f4caff2b2295d4b0	D_0__Bacteria; D_1__Firmicutes; D_2__Clostridia; D_3__Clostridiales; D_4__Lachnospiraceae
ASV_1602	e23ba8d4668a7cccb37135c6410d3996	D_0__Bacteria; D_1__Firmicutes; D_2__Clostridia; D_3__Clostridiales; D_4__Ruminococcaceae; D_5__Ruminiclostridium 5
ASV_1603	a5163434589a8e530499862c157e517c	D_0__Bacteria; D_1__Firmicutes; D_2__Clostridia; D_3__Clostridiales; D_4__Lachnospiraceae
ASV_1604	9be2b492818e806dda9f4e7324a0bf56	D_0__Bacteria
ASV_1605	f62fbcf5551c3087464c3750d374b807	D_0__Bacteria; D_1__Firmicutes; D_2__Clostridia; D_3__Clostridiales; D_4__Ruminococcaceae; D_5__Ruminococcaceae UCG-010
ASV_1606	6a3cf81bf2f045c2550c30a22b9cdd97	D_0__Bacteria; D_1__Firmicutes
ASV_1607	380fbe35cbd65cff7c26d7784562ac63	D_0__Bacteria; D_1__Firmicutes; D_2__Erysipelotrichia; D_3__Erysipelotrichales; D_4__Erysipelotrichaceae; D_5__Holdemania; D_6__Holdemania massiliensis AP2
ASV_1608	adbce43f233621e15374faae66e79286	D_0__Bacteria; D_1__Bacteroidetes; D_2__Bacteroidia; D_3__Bacteroidales; D_4__Prevotellaceae
ASV_1609	e94d9971b4adc39bd835dc6c586150df	D_0__Bacteria; D_1__Firmicutes; D_2__Clostridia; D_3__Clostridiales; D_4__Lachnospiraceae
ASV_1610	bb87e0b1da467bde909f9a7187a0689b	D_0__Bacteria; D_1__Firmicutes; D_2__Clostridia; D_3__Clostridiales; D_4__Lachnospiraceae
ASV_1611	8c0efe2a6a752cd2a1e2e8c1cb28af1a	D_0__Bacteria; D_1__Firmicutes; D_2__Clostridia; D_3__Clostridiales; D_4__Lachnospiraceae
ASV_1612	ca9086eff16d3c885f9fc304a93d9590	D_0__Bacteria; D_1__Actinobacteria; D_2__Coriobacteriia; D_3__Coriobacteriales; D_4__Atopobiaceae; D_5__Coriobacteriaceae UCG-003; D_6__uncultured bacterium
ASV_1613	39249bfcf2303bfa5458e92d45f7f228	D_0__Bacteria; D_1__Firmicutes; D_2__Clostridia; D_3__Clostridiales; D_4__Lachnospiraceae; D_5__Blautia; D_6__Blautia sp. Marseille-P3201T
ASV_1614	efcd5ea41bea4adef51ae9ada4b78173	D_0__Bacteria; D_1__Firmicutes; D_2__Clostridia; D_3__Clostridiales; D_4__Lachnospiraceae; D_5__Blautia; D_6__Blautia sp. Marseille-P3201T
ASV_1615	22260390f9282cc85608341b5da06c27	D_0__Bacteria; D_1__Actinobacteria; D_2__Actinobacteria; D_3__Actinomycetales; D_4__Actinomycetaceae; D_5__Actinomyces
ASV_1616	245dc3a506802393998ace3daaec3ec6	D_0__Bacteria; D_1__Proteobacteria; D_2__Gammaproteobacteria; D_3__Betaproteobacteriales; D_4__Burkholderiaceae
ASV_1617	20f44b2fa28747c7bc3dd84413576377	D_0__Bacteria; D_1__Firmicutes; D_2__Clostridia; D_3__Clostridiales; D_4__Family XIII
ASV_1618	9a550e4f0d50da9e8501a2271ba6999d	D_0__Bacteria; D_1__Firmicutes; D_2__Clostridia; D_3__Clostridiales; D_4__Lachnospiraceae
ASV_1619	1f158acb8e7b7cda753a2123b143c6a2	D_0__Bacteria; D_1__Firmicutes; D_2__Clostridia; D_3__Clostridiales; D_4__Ruminococcaceae
ASV_1620	8f0096200208e60041697c9e9a351df3	D_0__Bacteria; D_1__Firmicutes; D_2__Clostridia; D_3__Clostridiales; D_4__Christensenellaceae; D_5__Christensenellaceae R-7 group
ASV_1621	ce747072ad59872fb0929fc46a518ef5	D_0__Bacteria; D_1__Firmicutes; D_2__Clostridia; D_3__Clostridiales; D_4__Family XIII
ASV_1622	d039ad1271c00fd3cfa5e53df8b85875	D_0__Bacteria; D_1__Firmicutes; D_2__Clostridia; D_3__Clostridiales; D_4__Christensenellaceae; D_5__Christensenellaceae R-7 group
ASV_1623	99c8be7b0bdc2c87bd522fe05b3be89d	D_0__Bacteria; D_1__Firmicutes; D_2__Clostridia; D_3__Clostridiales; D_4__Lachnospiraceae; D_5__Coprococcus 1; D_6__metagenome
ASV_1624	b8ffe814ce75f6a86fc05ac4b83cb444	D_0__Bacteria; D_1__Firmicutes; D_2__Clostridia; D_3__Clostridiales; D_4__Lachnospiraceae; D_5__Coprococcus 1; D_6__metagenome
ASV_1625	3800560faa6c537a3f0f4526bfbe5bb3	D_0__Bacteria; D_1__Firmicutes; D_2__Clostridia; D_3__Clostridiales; D_4__Lachnospiraceae
ASV_1626	25d946b676aebc98e0aea3318f84e54a	D_0__Bacteria; D_1__Firmicutes; D_2__Clostridia; D_3__Clostridiales; D_4__Lachnospiraceae
ASV_1627	4fe0b3ff965306266aa0ecc2dbf9fa30	D_0__Bacteria; D_1__Firmicutes; D_2__Clostridia; D_3__Clostridiales; D_4__Christensenellaceae; D_5__Christensenellaceae R-7 group
ASV_1628	543e5b08d883f63a617f674e1ba379f6	D_0__Bacteria; D_1__Firmicutes; D_2__Clostridia; D_3__Clostridiales; D_4__Ruminococcaceae
ASV_1629	7125e02e9ca5b7510c81471a413347e8	D_0__Bacteria; D_1__Firmicutes; D_2__Clostridia; D_3__Clostridiales; D_4__Lachnospiraceae; D_5__Lachnospira
ASV_1630	0d269dcc35f1399bc28cff35639ecd0e	D_0__Bacteria; D_1__Firmicutes; D_2__Clostridia; D_3__Clostridiales; D_4__Peptostreptococcaceae; D_5__Romboutsia
ASV_1631	cdc87fe4655de0add201647069048db1	D_0__Bacteria; D_1__Firmicutes; D_2__Clostridia; D_3__Clostridiales; D_4__Lachnospiraceae; D_5__Coprococcus 1
ASV_1632	3832f874aa66d1fb624e44dced210e0b	D_0__Bacteria; D_1__Bacteroidetes; D_2__Bacteroidia; D_3__Bacteroidales; D_4__Prevotellaceae; D_5__Alloprevotella
ASV_1633	277ff751911c637e7b4921166f80a547	D_0__Bacteria; D_1__Firmicutes; D_2__Clostridia; D_3__Clostridiales; D_4__Lachnospiraceae
ASV_1634	0d425cea13ce39bbe2e9ba8bb001c0fb	D_0__Bacteria; D_1__Firmicutes; D_2__Clostridia; D_3__Clostridiales; D_4__Ruminococcaceae; D_5__Fournierella; D_6__uncultured bacterium
ASV_1635	6d6e84de334cf7f67348f9547f54a634	D_0__Bacteria; D_1__Firmicutes; D_2__Clostridia; D_3__Clostridiales; D_4__Lachnospiraceae; D_5__Blautia
ASV_1636	9e09ff419383cc53e8b2166960de2c2e	D_0__Bacteria; D_1__Firmicutes; D_2__Clostridia; D_3__Clostridiales; D_4__Ruminococcaceae; D_5__Flavonifractor
ASV_1637	79b3d7785f56305a6e6a32bb2ef9f956	D_0__Bacteria; D_1__Firmicutes; D_2__Clostridia; D_3__Clostridiales; D_4__Lachnospiraceae; D_5__Blautia
ASV_1638	0c62e95213bfa116ca6ea387e55570f4	D_0__Bacteria; D_1__Firmicutes; D_2__Clostridia; D_3__Clostridiales; D_4__Ruminococcaceae
ASV_1639	059c1710a02f4ac01615f8e3792e4144	D_0__Bacteria; D_1__Firmicutes; D_2__Clostridia; D_3__Clostridiales; D_4__Ruminococcaceae
ASV_1640	519b263589c562bf37903366497ace2b	D_0__Bacteria; D_1__Firmicutes; D_2__Clostridia; D_3__Clostridiales; D_4__Ruminococcaceae
ASV_1641	13abe5fcbf4025d248ac2dc0e28a87ea	D_0__Bacteria; D_1__Proteobacteria; D_2__Gammaproteobacteria; D_3__Enterobacteriales; D_4__Enterobacteriaceae; D_5__Enterobacter
ASV_1642	d9b24454b854673e91083d5caa82ca18	D_0__Bacteria; D_1__Firmicutes; D_2__Clostridia; D_3__Clostridiales; D_4__Lachnospiraceae
ASV_1643	11c71a354487d8245a6cd5f9f733d949	D_0__Bacteria; D_1__Firmicutes; D_2__Bacilli; D_3__Lactobacillales; D_4__Lactobacillaceae; D_5__Lactobacillus
ASV_1644	d8ac0cbe9eaecbdf7463797b9a8f2ced	D_0__Bacteria; D_1__Firmicutes; D_2__Clostridia; D_3__Clostridiales; D_4__Lachnospiraceae; D_5__[Eubacterium] hallii group
ASV_1645	75f698f13cfb4a9afedb931efe9d461f	D_0__Bacteria; D_1__Bacteroidetes; D_2__Bacteroidia; D_3__Bacteroidales; D_4__Bacteroidaceae; D_5__Bacteroides
ASV_1646	bf62c3cf217f1c27225014fc335fe9c8	D_0__Bacteria; D_1__Firmicutes; D_2__Clostridia; D_3__Clostridiales; D_4__Lachnospiraceae; D_5__Lachnoclostridium
ASV_1647	a8bf1cda648c08bddbf1eb6ae4bddfea	D_0__Bacteria; D_1__Firmicutes; D_2__Erysipelotrichia; D_3__Erysipelotrichales; D_4__Erysipelotrichaceae; D_5__Erysipelatoclostridium
ASV_1648	bbcd96dabfaa6b2325fb212fcd727677	D_0__Bacteria; D_1__Firmicutes; D_2__Clostridia; D_3__Clostridiales; D_4__Lachnospiraceae; D_5__Lachnoclostridium; D_6__uncultured Firmicutes bacterium
ASV_1649	58f9e0023ce13ec8022a0044c3c1f97d	D_0__Bacteria
ASV_1650	7d3df97e6bde33ffa0528aaffd182357	D_0__Bacteria; D_1__Firmicutes; D_2__Clostridia; D_3__Clostridiales; D_4__Lachnospiraceae; D_5__Blautia
ASV_1651	e84fa15627f39a577bdb61b641f6f728	D_0__Bacteria; D_1__Firmicutes; D_2__Clostridia; D_3__Clostridiales; D_4__Lachnospiraceae; D_5__Lachnospiraceae NK4A136 group
ASV_1652	d50a2cc9f2d473d530c3040521bcf7b3	D_0__Bacteria; D_1__Firmicutes; D_2__Clostridia; D_3__Clostridiales; D_4__Lachnospiraceae; D_5__Marvinbryantia
ASV_1653	97cea610505ac0707a91ef61c9d40727	D_0__Bacteria; D_1__Firmicutes; D_2__Clostridia; D_3__Clostridiales; D_4__Family XIII; D_5__Family XIII AD3011 group; D_6__uncultured Eubacterium sp.
ASV_1654	c8134c10b24a47ddd4bdaaf70cab5824	D_0__Bacteria; D_1__Firmicutes; D_2__Clostridia; D_3__Clostridiales; D_4__Lachnospiraceae
ASV_1655	d2889065b712516e4f0a2f74988827ca	D_0__Bacteria; D_1__Firmicutes; D_2__Clostridia; D_3__Clostridiales; D_4__Lachnospiraceae
ASV_1656	ed3fbc62893792c5abeddb6413e6f61e	D_0__Bacteria; D_1__Bacteroidetes; D_2__Bacteroidia; D_3__Bacteroidales; D_4__Marinifilaceae; D_5__Butyricimonas
ASV_1657	125457603985a8427f84c785d09a56f9	D_0__Bacteria; D_1__Bacteroidetes; D_2__Bacteroidia; D_3__Bacteroidales; D_4__Rikenellaceae; D_5__Alistipes
ASV_1658	bbbb09e4e0ced9c1bf802eade6e3a609	D_0__Bacteria; D_1__Firmicutes; D_2__Clostridia; D_3__Clostridiales; D_4__Lachnospiraceae
ASV_1659	d81c3b583e7bd28123899a182962198d	D_0__Bacteria; D_1__Actinobacteria; D_2__Coriobacteriia; D_3__Coriobacteriales; D_4__Eggerthellaceae
ASV_1660	8f52740b64b23910e676bd9b257ce940	D_0__Bacteria; D_1__Firmicutes; D_2__Clostridia; D_3__Clostridiales; D_4__Lachnospiraceae; D_5__Blautia
ASV_1661	f37614ae8ed959b33077347f089bc78c	D_0__Bacteria; D_1__Tenericutes; D_2__Mollicutes; D_3__Mollicutes RF39; D_4__uncultured bacterium; D_5__uncultured bacterium; D_6__uncultured bacterium
ASV_1662	ed20dd51373fb5817bc86643b764b059	D_0__Bacteria; D_1__Firmicutes; D_2__Clostridia; D_3__Clostridiales; D_4__Lachnospiraceae; D_5__Coprococcus 1
ASV_1663	58c545e31e6188cce71cbea66d3dbac2	D_0__Bacteria; D_1__Proteobacteria; D_2__Gammaproteobacteria; D_3__Enterobacteriales; D_4__Enterobacteriaceae; D_5__Klebsiella
ASV_1664	44b616ca05850ba27b9be623deef0564	D_0__Bacteria; D_1__Firmicutes; D_2__Clostridia; D_3__Clostridiales; D_4__Ruminococcaceae
ASV_1665	285bd55b349950a7523d961725eb4437	D_0__Bacteria; D_1__Firmicutes; D_2__Clostridia; D_3__Clostridiales; D_4__Lachnospiraceae; D_5__Lachnospiraceae NK4A136 group; D_6__metagenome
ASV_1666	2a834ad3017f574729840b3f706a683d	D_0__Bacteria; D_1__Firmicutes; D_2__Negativicutes; D_3__Selenomonadales; D_4__Veillonellaceae; D_5__Megasphaera
ASV_1667	fb92fb4c8bac311e4424407e4c5a705f	D_0__Bacteria; D_1__Firmicutes; D_2__Clostridia; D_3__Clostridiales; D_4__Lachnospiraceae
ASV_1668	93e8132743591b00342ba60d169e4d15	D_0__Bacteria; D_1__Firmicutes; D_2__Clostridia; D_3__Clostridiales; D_4__Ruminococcaceae; D_5__Butyricicoccus; D_6__uncultured bacterium
ASV_1669	a68eff8a7888cafcc66c4fc6481b4869	D_0__Bacteria; D_1__Firmicutes; D_2__Clostridia; D_3__Clostridiales; D_4__Ruminococcaceae
ASV_1670	12df473b4964b4a54909abfdf255954a	D_0__Bacteria; D_1__Firmicutes; D_2__Clostridia; D_3__Clostridiales; D_4__Defluviitaleaceae; D_5__Defluviitaleaceae UCG-011
ASV_1671	3c3b8056d6ffa0547b52f4a1936b463f	D_0__Bacteria; D_1__Firmicutes; D_2__Clostridia; D_3__Clostridiales; D_4__Christensenellaceae; D_5__Christensenellaceae R-7 group
ASV_1672	199aef724efb7a824f439dfa28b97171	D_0__Bacteria; D_1__Firmicutes; D_2__Clostridia; D_3__Clostridiales; D_4__Lachnospiraceae; D_5__Roseburia
ASV_1673	273e8b3e8a03c453e434df7698360c93	D_0__Bacteria; D_1__Firmicutes; D_2__Clostridia; D_3__Clostridiales; D_4__Lachnospiraceae
ASV_1674	acec45d0f50131f589a7f9cedfe50857	D_0__Bacteria; D_1__Firmicutes; D_2__Clostridia; D_3__Clostridiales
ASV_1675	a8cf37dfaf7bf2ad8c3016ddd0269949	D_0__Bacteria; D_1__Firmicutes; D_2__Clostridia; D_3__Clostridiales; D_4__Lachnospiraceae; D_5__Marvinbryantia
ASV_1676	54cadc53bd4c3eb97c4f73c80b53a8b2	D_0__Bacteria; D_1__Bacteroidetes; D_2__Bacteroidia; D_3__Bacteroidales; D_4__Bacteroidaceae; D_5__Bacteroides; D_6__Bacteroides eggerthii DSM 20697
ASV_1677	9123f6e4514976efbe437c720be60890	D_0__Bacteria
ASV_1678	8711e96c7b14e6c571cdc2e48782744b	D_0__Bacteria; D_1__Actinobacteria; D_2__Coriobacteriia; D_3__Coriobacteriales; D_4__Eggerthellaceae; D_5__Gordonibacter
ASV_1679	8e6fee09a7258763cbd54fa23aa617ac	D_0__Bacteria; D_1__Firmicutes; D_2__Clostridia; D_3__Clostridiales; D_4__Ruminococcaceae; D_5__Butyricicoccus
ASV_1680	897956da4bc5d7dc46a5010313761172	D_0__Bacteria; D_1__Firmicutes; D_2__Clostridia; D_3__Clostridiales; D_4__Lachnospiraceae
ASV_1681	0f8d0969c566712c4fa36a496f8145bd	D_0__Bacteria; D_1__Firmicutes; D_2__Clostridia; D_3__Clostridiales; D_4__Peptostreptococcaceae; D_5__Peptostreptococcus
ASV_1682	a750cd59ac5115adcbc1f8cbd28c1af7	D_0__Bacteria; D_1__Firmicutes; D_2__Clostridia; D_3__Clostridiales; D_4__Ruminococcaceae
ASV_1683	36916b4075e0f7b61ecb938b5411e1de	D_0__Bacteria; D_1__Firmicutes; D_2__Clostridia; D_3__Clostridiales; D_4__Ruminococcaceae; D_5__Ruminococcaceae UCG-005; D_6__metagenome
ASV_1684	ee5490fd570f8928fa305ec46665d4a0	D_0__Bacteria; D_1__Actinobacteria; D_2__Actinobacteria; D_3__Micrococcales; D_4__Micrococcaceae; D_5__Rothia
ASV_1685	af576f774c407bf2033f174da0bd89b1	D_0__Bacteria; D_1__Firmicutes; D_2__Clostridia; D_3__Clostridiales; D_4__Peptococcaceae; D_5__Peptococcus; D_6__uncultured bacterium
ASV_1686	42277057792da23a4cec5b2cc9799478	D_0__Bacteria; D_1__Firmicutes; D_2__Clostridia; D_3__Clostridiales; D_4__Lachnospiraceae; D_5__Lachnospiraceae ND3007 group
ASV_1687	c2152e89a9e6bea5b53c8da703231f48	D_0__Bacteria; D_1__Firmicutes; D_2__Clostridia; D_3__Clostridiales; D_4__Christensenellaceae; D_5__Christensenellaceae R-7 group
ASV_1688	1413a13ffcbbc7eec209d41eb84a0680	D_0__Bacteria; D_1__Firmicutes; D_2__Clostridia; D_3__Clostridiales; D_4__Lachnospiraceae; D_5__Marvinbryantia; D_6__Lachnospiraceae bacterium DJF_VR44
ASV_1689	72b05739b0bb4f15440379d5813e548c	D_0__Bacteria; D_1__Proteobacteria; D_2__Gammaproteobacteria; D_3__Betaproteobacteriales; D_4__Burkholderiaceae; D_5__Sutterella; D_6__gut metagenome
ASV_1690	372ba27d331d9708aff3dedba733369f	D_0__Bacteria; D_1__Firmicutes; D_2__Clostridia; D_3__Clostridiales; D_4__Lachnospiraceae; D_5__Blautia
ASV_1691	46ec446818950081ee939f28e9390b7a	D_0__Bacteria; D_1__Firmicutes; D_2__Clostridia; D_3__Clostridiales; D_4__Ruminococcaceae; D_5__Faecalibacterium
ASV_1692	7b7af132dfa747df8117f63c1d99f2df	D_0__Bacteria; D_1__Firmicutes; D_2__Clostridia; D_3__Clostridiales; D_4__Ruminococcaceae; D_5__Faecalibacterium
ASV_1693	9322d72e88dfeba45b47d7c5fe10c791	D_0__Bacteria; D_1__Bacteroidetes; D_2__Bacteroidia; D_3__Bacteroidales; D_4__Rikenellaceae; D_5__Alistipes
ASV_1694	bb6846a468f8d9e9a213ec2cc2321fd8	D_0__Bacteria; D_1__Firmicutes; D_2__Clostridia; D_3__Clostridiales; D_4__Ruminococcaceae
ASV_1695	0e25f0470b0006149d672ee9f2ad0d28	D_0__Bacteria; D_1__Firmicutes; D_2__Clostridia; D_3__Clostridiales; D_4__Lachnospiraceae
ASV_1696	2942ad6b87d646a10fa763d402bd1f97	D_0__Bacteria; D_1__Firmicutes; D_2__Clostridia; D_3__Clostridiales; D_4__Lachnospiraceae; D_5__Lachnoclostridium; D_6__uncultured Firmicutes bacterium
ASV_1697	ddc46143a7c46a0a09e4982dc3f63e8c	D_0__Bacteria; D_1__Firmicutes; D_2__Clostridia; D_3__Clostridiales; D_4__Ruminococcaceae; D_5__Ruminiclostridium 6; D_6__gut metagenome
ASV_1698	4359e190bcad157e785852d65d19d3cf	D_0__Bacteria; D_1__Firmicutes; D_2__Clostridia; D_3__Clostridiales; D_4__Ruminococcaceae; D_5__Faecalibacterium
ASV_1699	589361669943ff2a2953043728ec766f	D_0__Bacteria; D_1__Proteobacteria; D_2__Gammaproteobacteria; D_3__Betaproteobacteriales; D_4__Burkholderiaceae; D_5__Parasutterella
ASV_1700	1a628e40e3f9bbd0b1002c9040c9c875	D_0__Bacteria; D_1__Firmicutes; D_2__Clostridia; D_3__Clostridiales; D_4__Lachnospiraceae; D_5__Coprococcus 1
ASV_1701	efb38cba2d00b358bd9e2801c057e943	D_0__Bacteria; D_1__Firmicutes; D_2__Clostridia; D_3__Clostridiales; D_4__Ruminococcaceae; D_5__Ruminococcus 1; D_6__human gut metagenome
ASV_1702	e57af4820aad14a2a9ec06fa993b773f	D_0__Bacteria; D_1__Firmicutes; D_2__Clostridia; D_3__Clostridiales; D_4__Ruminococcaceae; D_5__Ruminiclostridium 5; D_6__uncultured organism
ASV_1703	7d27ddd9ef3e0bfed047386ce066abf4	D_0__Bacteria; D_1__Firmicutes; D_2__Clostridia; D_3__Clostridiales; D_4__Lachnospiraceae
ASV_1704	ab61b3473fe2a28ba6ed7874db00eba9	D_0__Bacteria; D_1__Firmicutes; D_2__Clostridia; D_3__Clostridiales; D_4__Ruminococcaceae
ASV_1705	2a4a5b0ed8c943f247dc47238ec67d85	D_0__Bacteria; D_1__Bacteroidetes; D_2__Bacteroidia; D_3__Bacteroidales; D_4__Bacteroidaceae; D_5__Bacteroides
ASV_1706	9fbc3003e30fa12bd9325a0cf0e95c4a	D_0__Bacteria; D_1__Actinobacteria; D_2__Coriobacteriia; D_3__Coriobacteriales; D_4__Coriobacteriales Incertae Sedis; D_5__uncultured
ASV_1707	c6bcba17154000829237ab97cf68b3bb	D_0__Bacteria; D_1__Firmicutes; D_2__Clostridia; D_3__Clostridiales; D_4__Lachnospiraceae
ASV_1708	8da939fd72b119371eae9fa0408993cd	D_0__Bacteria; D_1__Firmicutes; D_2__Clostridia; D_3__Clostridiales; D_4__Lachnospiraceae; D_5__Tyzzerella
ASV_1709	cbc0024a7c713e25342774751cab4539	D_0__Bacteria; D_1__Firmicutes; D_2__Clostridia; D_3__Clostridiales; D_4__Ruminococcaceae
ASV_1710	6000d433e8e7badad251cecd952f00f8	D_0__Bacteria; D_1__Firmicutes; D_2__Clostridia; D_3__Clostridiales; D_4__Ruminococcaceae
ASV_1711	4a77a2c489888cc4394c757f51657e95	D_0__Bacteria; D_1__Firmicutes; D_2__Clostridia; D_3__Clostridiales; D_4__Ruminococcaceae
ASV_1712	58e7c448a5abd2da56a7e427dd6a79b4	D_0__Bacteria; D_1__Firmicutes; D_2__Clostridia; D_3__Clostridiales; D_4__Ruminococcaceae
ASV_1713	2dad2cb9776392d6a31bc4726baeba60	D_0__Bacteria; D_1__Bacteroidetes; D_2__Bacteroidia; D_3__Bacteroidales; D_4__Rikenellaceae; D_5__Alistipes
ASV_1714	f053bc100603981f16cda9ed77a3f8f5	D_0__Bacteria; D_1__Firmicutes; D_2__Clostridia; D_3__Clostridiales; D_4__Ruminococcaceae; D_5__Ruminococcaceae UCG-014
ASV_1715	5f2e235d8094cbb57a7dba35249d0938	D_0__Bacteria; D_1__Bacteroidetes; D_2__Bacteroidia; D_3__Bacteroidales; D_4__Barnesiellaceae; D_5__Barnesiella
ASV_1716	b04712c2bccba5073abcb223baaf5f67	D_0__Bacteria; D_1__Bacteroidetes; D_2__Bacteroidia; D_3__Bacteroidales; D_4__Bacteroidaceae; D_5__Bacteroides
ASV_1717	aa8d3a02a2dc1a257a6ebbe2cd7f1135	D_0__Bacteria; D_1__Firmicutes; D_2__Clostridia; D_3__Clostridiales; D_4__Lachnospiraceae; D_5__[Eubacterium] ventriosum group; D_6__uncultured organism
ASV_1718	6e5095fb8e3073cc48431b0d8dd09844	D_0__Bacteria; D_1__Firmicutes; D_2__Clostridia; D_3__Clostridiales; D_4__Lachnospiraceae
ASV_1719	8e27a7e0056fecabd17e82352a1bb607	D_0__Bacteria; D_1__Bacteroidetes; D_2__Bacteroidia; D_3__Bacteroidales; D_4__Tannerellaceae; D_5__Parabacteroides
ASV_1720	6264061ca06de2b3593392c9759a850d	D_0__Bacteria; D_1__Firmicutes; D_2__Clostridia; D_3__Clostridiales; D_4__Christensenellaceae; D_5__Christensenellaceae R-7 group; D_6__bacterium YE57
ASV_1721	7b47dc5931045022fe54924a580dafe8	D_0__Bacteria; D_1__Firmicutes; D_2__Clostridia; D_3__Clostridiales; D_4__Ruminococcaceae
ASV_1722	2d4480c12f4e1c76eb0490b9ce0737da	D_0__Bacteria; D_1__Firmicutes; D_2__Clostridia; D_3__Clostridiales; D_4__Ruminococcaceae; D_5__Ruminococcaceae UCG-005
ASV_1723	ad0b8d60caa6c6f3abe3eab0467226cf	D_0__Bacteria
ASV_1724	102280c779591d1451442e8184a3b9ed	D_0__Bacteria; D_1__Fusobacteria; D_2__Fusobacteriia; D_3__Fusobacteriales; D_4__Fusobacteriaceae; D_5__Fusobacterium
ASV_1725	81beb90323b1955751f21688f68c0292	D_0__Bacteria; D_1__Firmicutes; D_2__Clostridia; D_3__Clostridiales; D_4__Lachnospiraceae; D_5__Lachnospiraceae UCG-004; D_6__uncultured organism
ASV_1726	2d6b00b6176917caef2cde941841093d	D_0__Bacteria; D_1__Firmicutes; D_2__Clostridia; D_3__Clostridiales; D_4__Ruminococcaceae; D_5__Butyricicoccus
ASV_1727	ed0fc9530a996b5955126a44348df007	D_0__Bacteria; D_1__Firmicutes; D_2__Clostridia; D_3__Clostridiales; D_4__Ruminococcaceae; D_5__Faecalibacterium; D_6__uncultured bacterium
ASV_1728	39757244cbb77ab21618918397297bb4	D_0__Bacteria; D_1__Firmicutes; D_2__Clostridia; D_3__Clostridiales; D_4__Lachnospiraceae
ASV_1729	a60304439344d69d7133024abc888f1e	D_0__Bacteria; D_1__Firmicutes; D_2__Clostridia; D_3__Clostridiales; D_4__Ruminococcaceae; D_5__Ruminococcaceae UCG-002
ASV_1730	36413ac7d8c1d8e8443e9b1692d9f768	D_0__Bacteria; D_1__Bacteroidetes; D_2__Bacteroidia; D_3__Bacteroidales; D_4__Muribaculaceae
ASV_1731	b1c1501d7d901618ddb855d89a9428d7	D_0__Bacteria; D_1__Firmicutes; D_2__Erysipelotrichia; D_3__Erysipelotrichales; D_4__Erysipelotrichaceae; D_5__Catenisphaera; D_6__uncultured rumen bacterium
ASV_1732	875944cedf2fefe24ca327e8807f6794	D_0__Bacteria; D_1__Firmicutes; D_2__Clostridia; D_3__Clostridiales
ASV_1733	e5acbbb9b9e113c8e74954fce81d196f	D_0__Bacteria; D_1__Proteobacteria; D_2__Deltaproteobacteria; D_3__Desulfovibrionales; D_4__Desulfovibrionaceae; D_5__Bilophila; D_6__uncultured bacterium
ASV_1734	bcb1b577f91a4665448b8f076cc7d9e7	D_0__Bacteria; D_1__Firmicutes; D_2__Clostridia; D_3__Clostridiales; D_4__Ruminococcaceae; D_5__Ruminococcaceae NK4A214 group
ASV_1735	acfd18b937d6b01fd1842b5fc5e2fb8a	D_0__Bacteria; D_1__Firmicutes; D_2__Clostridia; D_3__Clostridiales; D_4__Lachnospiraceae; D_5__[Ruminococcus] torques group; D_6__Ruminococcus sp. 14531
ASV_1736	1f2468154fd84bcbc01df79bcf24ad4e	D_0__Bacteria; D_1__Firmicutes; D_2__Clostridia; D_3__Clostridiales; D_4__Ruminococcaceae
ASV_1737	2e89509ed480185a4eacaf8e498c269b	D_0__Bacteria; D_1__Firmicutes; D_2__Clostridia; D_3__Clostridiales; D_4__Lachnospiraceae
ASV_1738	c7ba232ee19bcd3043eef6d04a3b6ac2	D_0__Bacteria; D_1__Firmicutes; D_2__Erysipelotrichia; D_3__Erysipelotrichales; D_4__Erysipelotrichaceae; D_5__Holdemania; D_6__Holdemania massiliensis AP2
ASV_1739	09b355c2862ce3d9668354cbdaa93bd9	D_0__Bacteria; D_1__Firmicutes; D_2__Clostridia; D_3__Clostridiales; D_4__Lachnospiraceae
ASV_1740	f3649986cfade92920526c3b5f9f1516	D_0__Bacteria; D_1__Actinobacteria; D_2__Coriobacteriia; D_3__Coriobacteriales; D_4__Eggerthellaceae; D_5__Senegalimassilia; D_6__unidentified
ASV_1741	96fb8ab367794abf08f76ce11a8c764c	D_0__Bacteria; D_1__Firmicutes; D_2__Clostridia; D_3__Clostridiales; D_4__Christensenellaceae; D_5__Christensenellaceae R-7 group
ASV_1742	89160e70fb2399845347c48f8798c036	D_0__Bacteria; D_1__Firmicutes; D_2__Clostridia; D_3__Clostridiales; D_4__Lachnospiraceae
ASV_1743	dd6609ed3299f4b563a98a66022d2a23	D_0__Archaea; D_1__Euryarchaeota; D_2__Methanobacteria; D_3__Methanobacteriales; D_4__Methanobacteriaceae; D_5__Methanobrevibacter
ASV_1744	17c49acf68c171c86a45539720d31241	D_0__Bacteria; D_1__Firmicutes; D_2__Clostridia; D_3__Clostridiales; D_4__Ruminococcaceae; D_5__Ruminiclostridium 9
ASV_1745	5aa6279f6abc4f03e882d7dea23fdd3b	D_0__Bacteria; D_1__Firmicutes; D_2__Clostridia; D_3__Clostridiales; D_4__Ruminococcaceae; D_5__Ruminiclostridium 9
ASV_1746	ddaa522ccf936d4497b67bef3262a40b	D_0__Bacteria; D_1__Firmicutes; D_2__Clostridia; D_3__Clostridiales; D_4__Family XIII
ASV_1747	8ced9b8648d36937c9b7499f55dd2496	D_0__Bacteria; D_1__Tenericutes; D_2__Mollicutes; D_3__Mollicutes RF39
ASV_1748	6287db96eff0de2fca0a51f2454d28b1	D_0__Bacteria; D_1__Firmicutes; D_2__Clostridia; D_3__Clostridiales; D_4__Ruminococcaceae
ASV_1749	83952653930d59d57b69cc3820fbc24a	D_0__Bacteria; D_1__Firmicutes; D_2__Clostridia; D_3__Clostridiales; D_4__Christensenellaceae; D_5__Christensenellaceae R-7 group
ASV_1750	ac29590d1d4fb8218edfc9eb887b73bd	D_0__Bacteria
ASV_1751	8e83a7c8bb1fe906122f03ed914d5a62	D_0__Bacteria; D_1__Firmicutes; D_2__Clostridia; D_3__Clostridiales; D_4__Ruminococcaceae; D_5__Ruminococcaceae UCG-010; D_6__metagenome
ASV_1752	cfc5d5876f2b8ff4dddad6a3af084598	D_0__Bacteria; D_1__Firmicutes; D_2__Clostridia; D_3__Clostridiales; D_4__Lachnospiraceae; D_5__Lachnoclostridium; D_6__Mordavella massiliensis
ASV_1753	6b880b7eefa487abf2bc4e4561aaaad9	D_0__Bacteria; D_1__Firmicutes; D_2__Clostridia; D_3__Clostridiales; D_4__Ruminococcaceae
ASV_1754	49a94a4ea5a931534bea11d0ad69d0ef	D_0__Bacteria
ASV_1755	28be2fe1c7b3f412bea8cf81bf837670	D_0__Bacteria; D_1__Firmicutes; D_2__Clostridia; D_3__Clostridiales; D_4__Ruminococcaceae; D_5__Ruminococcus 1
ASV_1756	a6cd8689756ae7b6ab155456b8094b10	D_0__Bacteria; D_1__Firmicutes; D_2__Clostridia; D_3__Clostridiales; D_4__Christensenellaceae; D_5__Christensenellaceae R-7 group; D_6__uncultured marine bacterium
ASV_1757	31f9ecad615b48b7efe3dd85259a75fc	D_0__Bacteria; D_1__Firmicutes; D_2__Clostridia; D_3__Clostridiales; D_4__Ruminococcaceae; D_5__uncultured; D_6__human gut metagenome
ASV_1758	28c3e4a88854cabf8d66410eb73b438c	D_0__Bacteria; D_1__Firmicutes; D_2__Clostridia; D_3__Clostridiales; D_4__Ruminococcaceae; D_5__Ruminiclostridium 9
ASV_1759	8b694708f7f4c954ab6eff41992f866a	D_0__Bacteria; D_1__Firmicutes; D_2__Clostridia; D_3__Clostridiales; D_4__Lachnospiraceae; D_5__Lachnoclostridium
ASV_1760	4a76270eb957d13e210607010127b14c	D_0__Bacteria; D_1__Firmicutes; D_2__Clostridia; D_3__Clostridiales; D_4__Lachnospiraceae
ASV_1761	c04c7dff0b512c0615c4f37b1d4f5cbc	D_0__Bacteria; D_1__Firmicutes; D_2__Clostridia; D_3__Clostridiales; D_4__Christensenellaceae; D_5__Christensenellaceae R-7 group
ASV_1762	95e513aa6e349ed4b0a184b1822aacb9	D_0__Bacteria; D_1__Firmicutes; D_2__Clostridia; D_3__Clostridiales; D_4__Lachnospiraceae; D_5__Lachnospiraceae UCG-004
ASV_1763	6d2729c07f6e5c6f1972a3fce39ec0ec	D_0__Bacteria; D_1__Firmicutes; D_2__Clostridia; D_3__Clostridiales; D_4__Lachnospiraceae
ASV_1764	4f1847211970c75031c2dd31ff516849	D_0__Bacteria; D_1__Firmicutes; D_2__Clostridia; D_3__Clostridiales
ASV_1765	6fde45d29197d3dc69548606e9c56a3b	D_0__Bacteria; D_1__Firmicutes; D_2__Clostridia; D_3__Clostridiales; D_4__Ruminococcaceae; D_5__Flavonifractor
ASV_1766	00fd123e78a532809f96700131122040	D_0__Bacteria; D_1__Firmicutes; D_2__Bacilli; D_3__Lactobacillales; D_4__Lactobacillaceae; D_5__Lactobacillus
ASV_1767	71ac4982e5c9400f2bbe0cbaa9c513b8	D_0__Bacteria; D_1__Firmicutes; D_2__Clostridia; D_3__Clostridiales; D_4__Lachnospiraceae; D_5__Lachnospiraceae UCG-004; D_6__uncultured organism
ASV_1768	9293df0a925e6d0ab8eaaf8b4f70439c	D_0__Bacteria; D_1__Firmicutes; D_2__Clostridia; D_3__Clostridiales; D_4__Christensenellaceae; D_5__Christensenellaceae R-7 group; D_6__Clostridiales bacterium canine oral taxon 027
ASV_1769	7614543e293d8335cc0bba262fd705b5	D_0__Bacteria; D_1__Firmicutes; D_2__Clostridia; D_3__Clostridiales; D_4__Lachnospiraceae; D_5__Eisenbergiella; D_6__uncultured bacterium
ASV_1770	24d241ef87d015bfc74854e2113885a7	D_0__Bacteria; D_1__Actinobacteria; D_2__Coriobacteriia; D_3__Coriobacteriales; D_4__Eggerthellaceae; D_5__Eggerthella
ASV_1771	e62c443ebb72b9fad40ee72ba50dbc7b	D_0__Bacteria; D_1__Firmicutes; D_2__Clostridia; D_3__Clostridiales; D_4__Lachnospiraceae
ASV_1772	613597b4201108657ad3d4f4eb531bd4	D_0__Bacteria; D_1__Firmicutes; D_2__Clostridia; D_3__Clostridiales; D_4__Lachnospiraceae
ASV_1773	1e6f3664e39de76bea1d1982d1f52264	D_0__Bacteria; D_1__Firmicutes; D_2__Clostridia; D_3__Clostridiales; D_4__Christensenellaceae; D_5__Christensenellaceae R-7 group
ASV_1774	7fba8eef303ecef192c9b1f07c895891	D_0__Bacteria; D_1__Proteobacteria; D_2__Gammaproteobacteria; D_3__Betaproteobacteriales; D_4__Burkholderiaceae; D_5__Sutterella; D_6__Burkholderia sp. K4410.MGS-135
ASV_1775	8950f8d54f50a3620443e26ee1722a2d	D_0__Bacteria; D_1__Bacteroidetes; D_2__Bacteroidia; D_3__Bacteroidales; D_4__Prevotellaceae
ASV_1776	cadbf0730f4a65dd5e70f8571c3d4d8e	D_0__Bacteria; D_1__Firmicutes; D_2__Clostridia; D_3__Clostridiales; D_4__Christensenellaceae; D_5__Christensenellaceae R-7 group; D_6__uncultured bacterium
ASV_1777	d50da4433afe8cea844f4c4c8af81cdd	D_0__Bacteria; D_1__Firmicutes; D_2__Clostridia; D_3__Clostridiales; D_4__Ruminococcaceae
ASV_1778	66d82c44316a0b575cb409f72ed093ff	D_0__Bacteria; D_1__Actinobacteria; D_2__Actinobacteria
